# Supplementary material for: A combined ANXA2-NDRG1-STAT1 gene signature predicts response to chemoradiotherapy in cervical cancer
Source: J Exp Clin Cancer Res. 2019 Jun 26;38:279. doi: 10.1186/s13046-019-1268-y (PMC6595690; doi:10.1186/s13046-019-1268-y)
Supplement: Supplementary file 1 — Figure S1. Study flow chart. Figure S2. Protein map from 2-D DIGE analysis. Figure S3. Boxplot of the 25 protein-coding genes obtained with the Fluidigm 48.48 Dynamic Array. Figure S4. Protein network analysis. Figure S5. NAC inhibits generation of ROS in CaSki and C-4I cells. Figure S6. Modulation of protein levels by irradiation (IR) in CaSki and C-4I cells. Table S1. Clinicopathological features of the overall series. Table S2. List of primers DeltaGene (Fluidigm) used in RT-qPCR. Table S3. Taqman assays for digital PCR. Table S4. Twenty-two protein spots identified by 2D-DIGE analysis as differentially represented in samples from Sensitive (S) and Resistant (R) patients. Table S5. Identification details of proteins present in spots shown in Table S4. Table S6. Proteins selected as relevant in cancer systems and/or in therapy response from the list of proteins identified by differential proteomic analysis (Table S4 and S5). Table S7. Results of the LQ-fit to the experimental datasets shown in Fig. 3. (ZIP 1900 kb) [file 13046_2019_1268_MOESM1_ESM.zip]

Archive with 2 entries (2 files):
- Table S5.xlsx
- 13046_2019_1268_MOESM1_ESM.docx
