# Supplementary material for: A combined ANXA2-NDRG1-STAT1 gene signature predicts response to chemoradiotherapy in cervical cancer
Source: J Exp Clin Cancer Res. 2019 Jun 26;38:279. doi: 10.1186/s13046-019-1268-y (PMC6595690; doi:10.1186/s13046-019-1268-y)
Supplement: Supplementary file 1 — Figure S1. Study flow chart. Figure S2. Protein map from 2-D DIGE analysis. Figure S3. Boxplot of the 25 protein-coding genes obtained with the Fluidigm 48.48 Dynamic Array. Figure S4. Protein network analysis. Figure S5. NAC inhibits generation of ROS in CaSki and C-4I cells. Figure S6. Modulation of protein levels by irradiation (IR) in CaSki and C-4I cells. Table S1. Clinicopathological features of the overall series. Table S2. List of primers DeltaGene (Fluidigm) used in RT-qPCR. Table S3. Taqman assays for digital PCR. Table S4. Twenty-two protein spots identified by 2D-DIGE analysis as differentially represented in samples from Sensitive (S) and Resistant (R) patients. Table S5. Identification details of proteins present in spots shown in Table S4. Table S6. Proteins selected as relevant in cancer systems and/or in therapy response from the list of proteins identified by differential proteomic analysis (Table S4 and S5). Table S7. Results of the LQ-fit to the experimental datasets shown in Fig. 3. (ZIP 1900 kb) [file 13046_2019_1268_MOESM1_ESM.zip › Table S5.xlsx]

## Sheet: Foglio1
Spot	prot_acc	prot_desc	prot_score	prot_mass	prot_matches	prot_matches_sig	prot_sequences	prot_sequences_sig	prot_cover	prot_pi	pep_query	pep_rank	pep_isbold	pep_isunique	pep_exp_mz	pep_exp_mr	pep_exp_z	pep_calc_mr	pep_delta	pep_miss	pep_score	pep_expect	pep_res_before	pep_seq	pep_res_after	pep_var_mod	pep_var_mod_pos	pep_scan_title
45	tr|D3DTX7|D3DTX7_HUMAN	Collagen, type I, alpha 1, isoform CRA_a OS=Homo sapiens GN=COL1A1 PE=4 SV=1	87	85144	3	1	2	1	2.5	5.93	2995	1	1	1	774.035	1546.05	2	1545.79	0.2649	0	52.75	0.007	R	GETGPAGPAGPVGPVGAR	G			45.1556.1556.2.dta
45	tr|D3DTX7|D3DTX7_HUMAN	Collagen, type I, alpha 1, isoform CRA_a OS=Homo sapiens GN=COL1A1 PE=4 SV=1	87	85144	3	1	2	1	2.5	5.93	3411	1	1	1	981.869	1961.72	2	1960.97	0.7521	1	35.31	0.39	K	SGDRGETGPAGPAGPVGPVGAR	G			45.1475.1475.2.dta
45	tr|D3DTX7|D3DTX7_HUMAN	Collagen, type I, alpha 1, isoform CRA_a OS=Homo sapiens GN=COL1A1 PE=4 SV=1	87	85144	3	1	2	1	2.5	5.93	3412	1	1	1	654.955	1961.84	3	1960.97	0.8719	1	36.3	0.27	K	SGDRGETGPAGPAGPVGPVGAR	G			45.1459.1459.3.dta
54	sp|Q9Y4L1|HYOU1_HUMAN	Hypoxia up-regulated protein 1 OS=Homo sapiens GN=HYOU1 PE=1 SV=1	547	111494	11	7	10	7	11.8	5.16	2377	1	0	1	520.223	1038.43	2	1039.53	-1.0957	0	40.46	0.089	K	LCQGLFFR	V			54.2066.2066.2.dta
54	sp|Q9Y4L1|HYOU1_HUMAN	Hypoxia up-regulated protein 1 OS=Homo sapiens GN=HYOU1 PE=1 SV=1	547	111494	11	7	10	7	11.8	5.16	2748	1	0	1	630.717	1259.42	2	1259.59	-0.1658	0	50.83	0.011	R	FFGDSAASMAIK	N	Oxidation (M)	0.000000002000.0	54.1787.1787.2.dta
54	sp|Q9Y4L1|HYOU1_HUMAN	Hypoxia up-regulated protein 1 OS=Homo sapiens GN=HYOU1 PE=1 SV=1	547	111494	11	7	10	7	11.8	5.16	2767	1	0	1	635.855	1269.69	2	1269.65	0.0449	0	42.94	0.054	K	EAGMQPQLQIR	G			54.1714.1714.2.dta
54	sp|Q9Y4L1|HYOU1_HUMAN	Hypoxia up-regulated protein 1 OS=Homo sapiens GN=HYOU1 PE=1 SV=1	547	111494	11	7	10	7	11.8	5.16	2814	1	0	1	648.683	1295.35	2	1294.79	0.5648	0	50.36	0.012	K	LPATEKPVLLSK	D			54.1602.1602.2.dta
54	sp|Q9Y4L1|HYOU1_HUMAN	Hypoxia up-regulated protein 1 OS=Homo sapiens GN=HYOU1 PE=1 SV=1	547	111494	11	7	10	7	11.8	5.16	2907	1	0	1	674.389	1346.76	2	1346.67	0.0921	0	65.6	0.00038	R	SLAEDFAEQPIK	D			54.1898.1898.2.dta
54	sp|Q9Y4L1|HYOU1_HUMAN	Hypoxia up-regulated protein 1 OS=Homo sapiens GN=HYOU1 PE=1 SV=1	547	111494	11	7	10	7	11.8	5.16	3086	1	0	1	733.635	1465.26	2	1464.71	0.5447	0	42.46	0.074	K	QADNPHVALYQAR	F	Gln->pyro-Glu (N-term Q)	1.0000000000000.0	54.1674.1674.2.dta
54	sp|Q9Y4L1|HYOU1_HUMAN	Hypoxia up-regulated protein 1 OS=Homo sapiens GN=HYOU1 PE=1 SV=1	547	111494	11	7	10	7	11.8	5.16	3110	1	0	1	742.118	1482.22	2	1481.74	0.4843	0	38.54	0.19	K	QADNPHVALYQAR	F			54.1506.1506.2.dta
54	sp|Q9Y4L1|HYOU1_HUMAN	Hypoxia up-regulated protein 1 OS=Homo sapiens GN=HYOU1 PE=1 SV=1	547	111494	11	7	10	7	11.8	5.16	3148	1	0	1	755.016	1508.02	2	1507.72	0.3014	0	64.32	0.00067	K	AEAGPEGVAPAPEGEK	K			54.1406.1406.2.dta
54	sp|Q9Y4L1|HYOU1_HUMAN	Hypoxia up-regulated protein 1 OS=Homo sapiens GN=HYOU1 PE=1 SV=1	547	111494	11	7	10	7	11.8	5.16	3318	1	0	1	819.746	1637.48	2	1635.81	1.6665	1	50.18	0.013	K	AEAGPEGVAPAPEGEKK	Q			54.1306.1306.2.dta
54	sp|Q9Y4L1|HYOU1_HUMAN	Hypoxia up-regulated protein 1 OS=Homo sapiens GN=HYOU1 PE=1 SV=1	547	111494	11	7	10	7	11.8	5.16	3426	1	0	1	869.337	1736.66	2	1734.88	1.78	0	89.8	1.1e-06	K	LGNTISSLFGGGTTPDAK	E			54.2124.2124.2.dta
54	sp|Q9Y4L1|HYOU1_HUMAN	Hypoxia up-regulated protein 1 OS=Homo sapiens GN=HYOU1 PE=1 SV=1	547	111494	11	7	10	7	11.8	5.16	3591	1	0	1	950.192	1898.37	2	1897.87	0.5003	0	55.31	0.0037	K	LYQPEYQEVSTEEQR	E			54.1680.1680.2.dta
54	sp|P12109|CO6A1_HUMAN	Collagen alpha-1(VI) chain OS=Homo sapiens GN=COL6A1 PE=1 SV=3	513	109602	14	6	11	4	14.4	5.26	2207	2	0	1	481.157	960.299	2	958.545	1.7539	1	45.02	0.046	R	LSRDELVK	F			54.1358.1358.2.dta
54	sp|P12109|CO6A1_HUMAN	Collagen alpha-1(VI) chain OS=Homo sapiens GN=COL6A1 PE=1 SV=3	513	109602	14	6	11	4	14.4	5.26	2487	1	0	1	553.138	1104.26	2	1102.64	1.6232	0	31.58	1.1	R	LKPYGALVDK	V			54.1560.1560.2.dta
54	sp|P12109|CO6A1_HUMAN	Collagen alpha-1(VI) chain OS=Homo sapiens GN=COL6A1 PE=1 SV=3	513	109602	14	6	11	4	14.4	5.26	2730	1	0	1	626.236	1250.46	2	1249.64	0.8162	0	38.08	0.17	R	DQLLPPSPNNR	I			54.1766.1766.2.dta
54	sp|P12109|CO6A1_HUMAN	Collagen alpha-1(VI) chain OS=Homo sapiens GN=COL6A1 PE=1 SV=3	513	109602	14	6	11	4	14.4	5.26	2806	1	0	1	645.881	1289.75	2	1288.68	1.0693	0	42.13	0.063	R	LSIIATDHTYR	R			54.1646.1646.2.dta
54	sp|P12109|CO6A1_HUMAN	Collagen alpha-1(VI) chain OS=Homo sapiens GN=COL6A1 PE=1 SV=3	513	109602	14	6	11	4	14.4	5.26	2913	1	0	1	451.276	1350.81	3	1349.77	1.0401	0	32.1	1.1	K	GLEQLLVGGSHLK	E			54.2054.2054.3.dta
54	sp|P12109|CO6A1_HUMAN	Collagen alpha-1(VI) chain OS=Homo sapiens GN=COL6A1 PE=1 SV=3	513	109602	14	6	11	4	14.4	5.26	3258	1	0	1	790.738	1579.46	2	1579.84	-0.374	0	57.51	0.0023	K	VFSVAITPDHLEPR	L			54.1904.1904.2.dta
54	sp|P12109|CO6A1_HUMAN	Collagen alpha-1(VI) chain OS=Homo sapiens GN=COL6A1 PE=1 SV=3	513	109602	14	6	11	4	14.4	5.26	3261	1	0	1	791.782	1581.55	2	1579.84	1.713	0	57.49	0.0021	K	VFSVAITPDHLEPR	L			54.1894.1894.2.dta
54	sp|P12109|CO6A1_HUMAN	Collagen alpha-1(VI) chain OS=Homo sapiens GN=COL6A1 PE=1 SV=3	513	109602	14	6	11	4	14.4	5.26	3392	1	0	1	569.182	1704.52	3	1702.89	1.6297	0	37.38	0.24	K	YLIVVTDGHPLEGYK	E			54.1918.1918.3.dta
54	sp|P12109|CO6A1_HUMAN	Collagen alpha-1(VI) chain OS=Homo sapiens GN=COL6A1 PE=1 SV=3	513	109602	14	6	11	4	14.4	5.26	3443	1	0	1	879.735	1757.45	2	1756.81	0.6492	0	84.22	4.5e-06	K	TAEYDVAYGESHLFR	V			54.1926.1926.2.dta
54	sp|P12109|CO6A1_HUMAN	Collagen alpha-1(VI) chain OS=Homo sapiens GN=COL6A1 PE=1 SV=3	513	109602	14	6	11	4	14.4	5.26	3466	1	0	1	888.174	1774.33	2	1773.91	0.4204	0	34.56	0.55	R	VAVVQYSGTGQQRPER	A			54.1403.1403.2.dta
54	sp|P12109|CO6A1_HUMAN	Collagen alpha-1(VI) chain OS=Homo sapiens GN=COL6A1 PE=1 SV=3	513	109602	14	6	11	4	14.4	5.26	3467	1	0	1	592.578	1774.71	3	1773.91	0.8015	0	39.75	0.15	R	VAVVQYSGTGQQRPER	A			54.1426.1426.3.dta
54	sp|P12109|CO6A1_HUMAN	Collagen alpha-1(VI) chain OS=Homo sapiens GN=COL6A1 PE=1 SV=3	513	109602	14	6	11	4	14.4	5.26	3617	1	0	1	644.966	1931.88	3	1931	0.8777	0	36.9	0.2	R	LLLFSDGNSQGATPAAIEK	A			54.2084.2084.3.dta
54	sp|P12109|CO6A1_HUMAN	Collagen alpha-1(VI) chain OS=Homo sapiens GN=COL6A1 PE=1 SV=3	513	109602	14	6	11	4	14.4	5.26	3671	1	0	1	999.801	1997.59	2	1996.82	0.7679	0	77.49	2.1e-05	K	NNVEQVCCSFECQPAR	G			54.1702.1702.2.dta
54	sp|P12109|CO6A1_HUMAN	Collagen alpha-1(VI) chain OS=Homo sapiens GN=COL6A1 PE=1 SV=3	513	109602	14	6	11	4	14.4	5.26	3672	1	0	1	667.047	1998.12	3	1996.82	1.2987	0	68.1	0.00015	K	NNVEQVCCSFECQPAR	G			54.1711.1711.3.dta
54	sp|P00450|CERU_HUMAN	Ceruloplasmin OS=Homo sapiens GN=CP PE=1 SV=1	211	122983	5	3	5	3	5.7	5.44	2315	1	0	1	509.467	1016.92	2	1016.46	0.4633	0	38.34	0.25	R	QYTDSTFR	V			54.1474.1474.2.dta
54	sp|P00450|CERU_HUMAN	Ceruloplasmin OS=Homo sapiens GN=CP PE=1 SV=1	211	122983	5	3	5	3	5.7	5.44	2609	1	0	1	597.126	1192.24	2	1190.64	1.6009	0	36.96	0.29	K	DIFTGLIGPMK	I			54.2346.2346.2.dta
54	sp|P00450|CERU_HUMAN	Ceruloplasmin OS=Homo sapiens GN=CP PE=1 SV=1	211	122983	5	3	5	3	5.7	5.44	3090	1	0	1	735.982	1469.95	2	1469.72	0.2314	0	43.9	0.047	K	EVGPTNADPVCLAK	M			54.1686.1686.2.dta
54	sp|P00450|CERU_HUMAN	Ceruloplasmin OS=Homo sapiens GN=CP PE=1 SV=1	211	122983	5	3	5	3	5.7	5.44	3168	1	0	1	760.708	1519.4	2	1518.74	0.6664	0	45.41	0.048	K	ALYLQYTDETFR	T			54.2042.2042.2.dta
54	sp|P00450|CERU_HUMAN	Ceruloplasmin OS=Homo sapiens GN=CP PE=1 SV=1	211	122983	5	3	5	3	5.7	5.44	3595	1	0	1	952.753	1903.49	2	1902.81	0.6786	0	51.32	0.01	K	NNEGTYYSPNYNPQSR	S			54.1582.1582.2.dta
54	sp|P02768|ALBU_HUMAN	Serum albumin OS=Homo sapiens GN=ALB PE=1 SV=2	156	71317	4	2	4	2	7.7	5.92	2289	1	0	1	501.404	1000.79	2	999.596	1.1962	0	37.92	0.26	K	QTALVELVK	H			54.1882.1882.2.dta
54	sp|P02768|ALBU_HUMAN	Serum albumin OS=Homo sapiens GN=ALB PE=1 SV=2	156	71317	4	2	4	2	7.7	5.92	2898	1	0	1	672.14	1342.26	2	1341.63	0.6372	0	45.79	0.038	K	AVMDDFAAFVEK	C			54.2264.2264.2.dta
54	sp|P02768|ALBU_HUMAN	Serum albumin OS=Homo sapiens GN=ALB PE=1 SV=2	156	71317	4	2	4	2	7.7	5.92	3088	1	0	1	490.38	1468.12	3	1466.84	1.283	1	44.21	0.052	R	RHPDYSVVLLLR	L			54.1983.1983.3.dta
54	sp|P02768|ALBU_HUMAN	Serum albumin OS=Homo sapiens GN=ALB PE=1 SV=2	156	71317	4	2	4	2	7.7	5.92	3153	1	0	1	756.923	1511.83	2	1510.84	0.9963	0	31.03	0.76	K	VPQVSTPTLVEVSR	N			54.1854.1854.2.dta
54	sp|P02679|FIBG_HUMAN	Fibrinogen gamma chain OS=Homo sapiens GN=FGG PE=1 SV=3	114	52106	2	2	2	2	5.1	5.37	2811	1	0	1	647.681	1293.35	2	1292.75	0.5986	0	46.03	0.033	K	QSGLYFIKPLK	A			54.1919.1919.2.dta
54	sp|P02679|FIBG_HUMAN	Fibrinogen gamma chain OS=Homo sapiens GN=FGG PE=1 SV=3	114	52106	2	2	2	2	5.1	5.37	3158	1	0	1	757.872	1513.73	2	1512.72	1.0078	0	67.49	0.00018	R	YLQEIYNSNNQK	I			54.1626.1626.2.dta
210	sp|P02768|ALBU_HUMAN	Serum albumin OS=Homo sapiens GN=ALB PE=1 SV=2	804	71317	21	8	18	8	28.7	5.92	1514	1	0	1	789.413	788.406	1	788.464	-0.0586	0	33.63	0.68	K	LVTDLTK	V			210.1527.1527.1.dta
210	sp|P02768|ALBU_HUMAN	Serum albumin OS=Homo sapiens GN=ALB PE=1 SV=2	804	71317	21	8	18	8	28.7	5.92	1812	1	0	1	464.37	926.726	2	926.486	0.2395	0	31.82	0.85	K	YLYEIAR	R			210.1803.1803.2.dta
210	sp|P02768|ALBU_HUMAN	Serum albumin OS=Homo sapiens GN=ALB PE=1 SV=2	804	71317	21	8	18	8	28.7	5.92	1903	1	0	1	983.668	982.661	1	982.57	0.0908	0	46.56	0.024	K	QTALVELVK	H	Gln->pyro-Glu (N-term Q)	1.000000000.0	210.2279.2279.1.dta
210	sp|P02768|ALBU_HUMAN	Serum albumin OS=Homo sapiens GN=ALB PE=1 SV=2	804	71317	21	8	18	8	28.7	5.92	2101	1	0	1	529.051	1056.09	2	1054.58	1.5058	1	37.09	0.3	K	KYLYEIAR	R			210.1679.1679.2.dta
210	sp|P02768|ALBU_HUMAN	Serum albumin OS=Homo sapiens GN=ALB PE=1 SV=2	804	71317	21	8	18	8	28.7	5.92	2254	1	0	1	576.163	1150.31	2	1148.61	1.7031	0	48.54	0.02	K	LVNEVTEFAK	T			210.1814.1814.2.dta
210	sp|P02768|ALBU_HUMAN	Serum albumin OS=Homo sapiens GN=ALB PE=1 SV=2	804	71317	21	8	18	8	28.7	5.92	2578	1	0	1	438.229	1311.67	3	1310.73	0.932	0	40.07	0.1	R	HPDYSVVLLLR	L			210.2142.2142.3.dta
210	sp|P02768|ALBU_HUMAN	Serum albumin OS=Homo sapiens GN=ALB PE=1 SV=2	804	71317	21	8	18	8	28.7	5.92	2690	1	0	1	679.971	1357.93	2	1357.62	0.3054	0	61.82	0.00096	K	AVMDDFAAFVEK	C	Oxidation (M)	0.002000000000.0	210.2106.2106.2.dta
210	sp|P02768|ALBU_HUMAN	Serum albumin OS=Homo sapiens GN=ALB PE=1 SV=2	804	71317	21	8	18	8	28.7	5.92	2724	1	0	1	686.375	1370.73	2	1370.56	0.1752	0	36.71	0.22	K	AAFTECCQAADK	A			210.1435.1435.2.dta
210	sp|P02768|ALBU_HUMAN	Serum albumin OS=Homo sapiens GN=ALB PE=1 SV=2	804	71317	21	8	18	8	28.7	5.92	2857	1	0	1	718.059	1434.1	2	1433.53	0.5775	0	53.64	0.0062	R	ETYGEMADCCAK	Q			210.1514.1514.2.dta
210	sp|P02768|ALBU_HUMAN	Serum albumin OS=Homo sapiens GN=ALB PE=1 SV=2	804	71317	21	8	18	8	28.7	5.92	2892	1	0	1	726.1	1450.18	2	1449.52	0.6638	0	37.35	0.29	R	ETYGEMADCCAK	Q	Oxidation (M)	0.000002000000.0	210.1307.1307.2.dta
210	sp|P02768|ALBU_HUMAN	Serum albumin OS=Homo sapiens GN=ALB PE=1 SV=2	804	71317	21	8	18	8	28.7	5.92	2922	1	0	1	489.933	1466.78	3	1466.84	-0.0571	1	31.54	0.69	R	RHPDYSVVLLLR	L			210.2163.2163.3.dta
210	sp|P02768|ALBU_HUMAN	Serum albumin OS=Homo sapiens GN=ALB PE=1 SV=2	804	71317	21	8	18	8	28.7	5.92	3014	1	0	1	756.735	1511.46	2	1510.84	0.6203	0	62.37	0.00073	K	VPQVSTPTLVEVSR	N			210.1879.1879.2.dta
210	sp|P02768|ALBU_HUMAN	Serum albumin OS=Homo sapiens GN=ALB PE=1 SV=2	804	71317	21	8	18	8	28.7	5.92	3087	1	0	1	777.08	1552.15	2	1551.59	0.5552	0	48.16	0.021	K	CCAAADPHECYAK	V			210.1258.1258.2.dta
210	sp|P02768|ALBU_HUMAN	Serum albumin OS=Homo sapiens GN=ALB PE=1 SV=2	804	71317	21	8	18	8	28.7	5.92	3208	1	0	1	814.511	1627.01	2	1626.72	0.2883	2	37	0.22	K	ADDKETCFAEEGKK	L			210.1272.1272.2.dta
210	sp|P02768|ALBU_HUMAN	Serum albumin OS=Homo sapiens GN=ALB PE=1 SV=2	804	71317	21	8	18	8	28.7	5.92	3226	1	0	1	820.503	1638.99	2	1638.93	0.0614	1	96.82	2.4e-07	K	KVPQVSTPTLVEVSR	N			210.1762.1762.2.dta
210	sp|P02768|ALBU_HUMAN	Serum albumin OS=Homo sapiens GN=ALB PE=1 SV=2	804	71317	21	8	18	8	28.7	5.92	3228	1	0	1	547.525	1639.55	3	1638.93	0.6233	1	33.84	0.56	K	KVPQVSTPTLVEVSR	N			210.1716.1716.3.dta
210	sp|P02768|ALBU_HUMAN	Serum albumin OS=Homo sapiens GN=ALB PE=1 SV=2	804	71317	21	8	18	8	28.7	5.92	3297	1	0	1	567.016	1698.03	3	1696.76	1.264	1	30.32	0.96	K	QEPERNECFLQHK	D	Gln->pyro-Glu (N-term Q)	1.0000000000000.0	210.1566.1566.3.dta
210	sp|P02768|ALBU_HUMAN	Serum albumin OS=Homo sapiens GN=ALB PE=1 SV=2	804	71317	21	8	18	8	28.7	5.92	3564	1	0	1	637.962	1910.87	3	1909.92	0.9413	0	41.43	0.072	R	RPCFSALEVDETYVPK	E			210.1958.1958.3.dta
210	sp|P02768|ALBU_HUMAN	Serum albumin OS=Homo sapiens GN=ALB PE=1 SV=2	804	71317	21	8	18	8	28.7	5.92	3566	1	0	1	956.844	1911.67	2	1909.92	1.7495	0	38.86	0.16	R	RPCFSALEVDETYVPK	E			210.1966.1966.2.dta
210	sp|P02768|ALBU_HUMAN	Serum albumin OS=Homo sapiens GN=ALB PE=1 SV=2	804	71317	21	8	18	8	28.7	5.92	3737	1	0	1	696.666	2086.98	3	2085.83	1.1453	0	36.46	0.18	K	VHTECCHGDLLECADDR	A			210.1515.1515.3.dta
210	sp|P02768|ALBU_HUMAN	Serum albumin OS=Homo sapiens GN=ALB PE=1 SV=2	804	71317	21	8	18	8	28.7	5.92	4019	1	0	1	862.696	2585.07	3	2584.11	0.9554	1	43.95	0.034	K	VHTECCHGDLLECADDRADLAK	Y			210.1615.1615.3.dta
210	sp|P06396|GELS_HUMAN	Gelsolin OS=Homo sapiens GN=GSN PE=1 SV=1	605	86043	10	8	10	8	19.3	5.9	1725	1	0	1	882.579	881.572	1	881.449	0.1223	0	32.82	0.56	K	TASDFITK	M			210.1555.1555.1.dta
210	sp|P06396|GELS_HUMAN	Gelsolin OS=Homo sapiens GN=GSN PE=1 SV=1	605	86043	10	8	10	8	19.3	5.9	2403	1	0	1	412.499	1234.48	3	1233.61	0.8656	1	36.46	0.28	K	RYIETDPANR	D			210.1318.1318.3.dta
210	sp|P06396|GELS_HUMAN	Gelsolin OS=Homo sapiens GN=GSN PE=1 SV=1	605	86043	10	8	10	8	19.3	5.9	2596	1	0	1	661.184	1320.35	2	1318.69	1.6656	0	61.94	0.00091	K	AGALNSNDAFVLK	T			210.1920.1920.2.dta
210	sp|P06396|GELS_HUMAN	Gelsolin OS=Homo sapiens GN=GSN PE=1 SV=1	605	86043	10	8	10	8	19.3	5.9	2598	1	0	1	661.608	1321.2	2	1319.58	1.6202	0	64.46	0.00049	K	SEDCFILDHGK	D			210.1710.1710.2.dta
210	sp|P06396|GELS_HUMAN	Gelsolin OS=Homo sapiens GN=GSN PE=1 SV=1	605	86043	10	8	10	8	19.3	5.9	3251	1	0	1	833.724	1665.43	2	1664.77	0.6586	1	60.42	0.0013	K	DSQEEEKTEALTSAK	R			210.1410.1410.2.dta
210	sp|P06396|GELS_HUMAN	Gelsolin OS=Homo sapiens GN=GSN PE=1 SV=1	605	86043	10	8	10	8	19.3	5.9	3337	1	0	1	862.168	1722.32	2	1721.83	0.4908	0	63.15	0.00062	R	EVQGFESATFLGYFK	S			210.2404.2404.2.dta
210	sp|P06396|GELS_HUMAN	Gelsolin OS=Homo sapiens GN=GSN PE=1 SV=1	605	86043	10	8	10	8	19.3	5.9	3470	1	0	1	915.83	1829.64	2	1828.96	0.6878	0	65.78	0.00031	K	QTQVSVLPEGGETPLFK	Q			210.2086.2086.2.dta
210	sp|P06396|GELS_HUMAN	Gelsolin OS=Homo sapiens GN=GSN PE=1 SV=1	605	86043	10	8	10	8	19.3	5.9	3483	1	0	1	919.813	1837.61	2	1836.89	0.7215	0	110.12	1.3e-08	K	TPSAAYLWVGTGASEAEK	T			210.2063.2063.2.dta
210	sp|P06396|GELS_HUMAN	Gelsolin OS=Homo sapiens GN=GSN PE=1 SV=1	605	86043	10	8	10	8	19.3	5.9	3872	1	0	1	1136.81	2271.6	2	2271.08	0.5187	0	66.79	0.00022	R	AQPVQVAEGSEPDGFWEALGGK	A			210.2292.2292.2.dta
210	sp|P06396|GELS_HUMAN	Gelsolin OS=Homo sapiens GN=GSN PE=1 SV=1	605	86043	10	8	10	8	19.3	5.9	3935	1	0	1	796.795	2387.36	3	2386.14	1.2237	0	49.56	0.0097	R	DPDQTDGLGLSYLSSHIANVER	V			210.2218.2218.3.dta
210	sp|P42224|STAT1_HUMAN	Signal transducer and activator of transcription 1-alpha/beta OS=Homo sapiens GN=STAT1 PE=1 SV=2	400	87850	7	5	7	5	10.3	5.74	1638	1	0	1	422.277	842.539	2	842.461	0.0777	0	30.45	1.3	K	ILENAQR	F			210.1247.1247.2.dta
210	sp|P42224|STAT1_HUMAN	Signal transducer and activator of transcription 1-alpha/beta OS=Homo sapiens GN=STAT1 PE=1 SV=2	400	87850	7	5	7	5	10.3	5.74	1885	1	0	1	487.107	972.199	2	970.556	1.6427	1	35.22	0.51	R	KILENAQR	F			210.1170.1170.2.dta
210	sp|P42224|STAT1_HUMAN	Signal transducer and activator of transcription 1-alpha/beta OS=Homo sapiens GN=STAT1 PE=1 SV=2	400	87850	7	5	7	5	10.3	5.74	2402	1	0	1	618.219	1234.42	2	1233.64	0.7875	1	46.25	0.032	K	VLFDKDVNER	N			210.1579.1579.2.dta
210	sp|P42224|STAT1_HUMAN	Signal transducer and activator of transcription 1-alpha/beta OS=Homo sapiens GN=STAT1 PE=1 SV=2	400	87850	7	5	7	5	10.3	5.74	2852	1	0	1	716.167	1430.32	2	1429.72	0.5954	0	79.17	1.7e-05	R	GLNVDQLNMLGEK	L			210.2062.2062.2.dta
210	sp|P42224|STAT1_HUMAN	Signal transducer and activator of transcription 1-alpha/beta OS=Homo sapiens GN=STAT1 PE=1 SV=2	400	87850	7	5	7	5	10.3	5.74	2875	1	0	1	721.74	1441.47	2	1440.73	0.7376	0	56.36	0.0031	K	VMAAENIPENPLK	Y	Oxidation (M)	0.0200000000000.0	210.1771.1771.2.dta
210	sp|P42224|STAT1_HUMAN	Signal transducer and activator of transcription 1-alpha/beta OS=Homo sapiens GN=STAT1 PE=1 SV=2	400	87850	7	5	7	5	10.3	5.74	3308	1	0	1	854.179	1706.34	2	1705.92	0.4285	0	48.91	0.018	K	LLGPNASPDGLIPWTR	F			210.2270.2270.2.dta
210	sp|P42224|STAT1_HUMAN	Signal transducer and activator of transcription 1-alpha/beta OS=Homo sapiens GN=STAT1 PE=1 SV=2	400	87850	7	5	7	5	10.3	5.74	3529	1	0	1	941.182	1880.35	2	1879.91	0.4388	0	106.61	2.8e-08	R	FNQAQSGNIQSTVMLDK	Q			210.1820.1820.2.dta
210	sp|P13010|XRCC5_HUMAN	X-ray repair cross-complementing protein 5 OS=Homo sapiens GN=XRCC5 PE=1 SV=3	364	83222	9	5	8	4	8.1	5.55	1797	1	1	1	919.449	918.442	1	918.481	-0.0394	0	35.87	0.3	K	TWTVVDAK	T			210.1739.1739.1.dta
210	sp|P13010|XRCC5_HUMAN	X-ray repair cross-complementing protein 5 OS=Homo sapiens GN=XRCC5 PE=1 SV=3	364	83222	9	5	8	4	8.1	5.55	1892	1	1	1	489.281	976.548	2	976.498	0.0499	0	31.18	0.9	K	EDIIQGFR	Y			210.1922.1922.2.dta
210	sp|P13010|XRCC5_HUMAN	X-ray repair cross-complementing protein 5 OS=Homo sapiens GN=XRCC5 PE=1 SV=3	364	83222	9	5	8	4	8.1	5.55	1941	1	1	1	498.149	994.283	2	992.548	1.7349	0	51.81	0.01	K	VITMFVQR	Q			210.1927.1927.2.dta
210	sp|P13010|XRCC5_HUMAN	X-ray repair cross-complementing protein 5 OS=Homo sapiens GN=XRCC5 PE=1 SV=3	364	83222	9	5	8	4	8.1	5.55	1971	1	1	1	506.151	1010.29	2	1008.54	1.744	0	46.95	0.023	K	VITMFVQR	Q	Oxidation (M)	0.00020000.0	210.1683.1683.2.dta
210	sp|P13010|XRCC5_HUMAN	X-ray repair cross-complementing protein 5 OS=Homo sapiens GN=XRCC5 PE=1 SV=3	364	83222	9	5	8	4	8.1	5.55	2187	1	1	1	557.15	1112.28	2	1111.56	0.7299	0	43.69	0.06	R	YGSDIVPFSK	V			210.1878.1878.2.dta
210	sp|P13010|XRCC5_HUMAN	X-ray repair cross-complementing protein 5 OS=Homo sapiens GN=XRCC5 PE=1 SV=3	364	83222	9	5	8	4	8.1	5.55	2226	1	1	1	569.437	1136.86	2	1136.64	0.222	1	36.83	0.31	K	KVITMFVQR	Q	Oxidation (M)	0.000020000.0	210.1526.1526.2.dta
210	sp|P13010|XRCC5_HUMAN	X-ray repair cross-complementing protein 5 OS=Homo sapiens GN=XRCC5 PE=1 SV=3	364	83222	9	5	8	4	8.1	5.55	2592	1	1	1	659.677	1317.34	2	1316.67	0.6674	0	53.8	0.0073	R	HIEIFTDLSSR	F			210.1942.1942.2.dta
210	sp|P13010|XRCC5_HUMAN	X-ray repair cross-complementing protein 5 OS=Homo sapiens GN=XRCC5 PE=1 SV=3	364	83222	9	5	8	4	8.1	5.55	2773	1	1	1	698.733	1395.45	2	1393.83	1.6216	1	70.55	0.00013	K	SQLDIIIHSLKK	C			210.2040.2040.2.dta
210	sp|P13010|XRCC5_HUMAN	X-ray repair cross-complementing protein 5 OS=Homo sapiens GN=XRCC5 PE=1 SV=3	364	83222	9	5	8	4	8.1	5.55	2939	1	1	1	492.404	1474.19	3	1472.77	1.4163	1	45.3	0.047	K	RHIEIFTDLSSR	F			210.1782.1782.3.dta
210	sp|P02679|FIBG_HUMAN	Fibrinogen gamma chain OS=Homo sapiens GN=FGG PE=1 SV=3	332	52106	7	3	7	3	22.1	5.37	2318	1	0	1	597.517	1193.02	2	1193.48	-0.4607	0	43.35	0.063	R	DNCCILDER	F			210.1674.1674.2.dta
210	sp|P02679|FIBG_HUMAN	Fibrinogen gamma chain OS=Homo sapiens GN=FGG PE=1 SV=3	332	52106	7	3	7	3	22.1	5.37	2385	1	0	1	614.248	1226.48	2	1225.63	0.8506	0	61.99	0.00085	K	DTVQIHDITGK	D			210.1599.1599.2.dta
210	sp|P02679|FIBG_HUMAN	Fibrinogen gamma chain OS=Homo sapiens GN=FGG PE=1 SV=3	332	52106	7	3	7	3	22.1	5.37	2502	1	0	1	639.311	1276.61	2	1275.72	0.8841	0	31.4	0.74	K	QSGLYFIKPLK	A	Gln->pyro-Glu (N-term Q)	1.00000000000.0	210.2176.2176.2.dta
210	sp|P02679|FIBG_HUMAN	Fibrinogen gamma chain OS=Homo sapiens GN=FGG PE=1 SV=3	332	52106	7	3	7	3	22.1	5.37	2978	1	0	1	746.74	1491.46	2	1490.74	0.7284	0	61.67	0.00097	K	YEASILTHDSSIR	Y			210.1706.1706.2.dta
210	sp|P02679|FIBG_HUMAN	Fibrinogen gamma chain OS=Homo sapiens GN=FGG PE=1 SV=3	332	52106	7	3	7	3	22.1	5.37	3103	1	0	1	781.66	1561.3	2	1559.71	1.5976	0	52.29	0.0082	K	VAQLEAQCQEPCK	D			210.1411.1411.2.dta
210	sp|P02679|FIBG_HUMAN	Fibrinogen gamma chain OS=Homo sapiens GN=FGG PE=1 SV=3	332	52106	7	3	7	3	22.1	5.37	3828	1	0	1	736.88	2207.62	3	2206.03	1.5845	0	41.12	0.085	K	EGFGHLSPTGTTEFWLGNEK	I			210.2150.2150.3.dta
210	sp|P02679|FIBG_HUMAN	Fibrinogen gamma chain OS=Homo sapiens GN=FGG PE=1 SV=3	332	52106	7	3	7	3	22.1	5.37	3991	1	0	1	841.261	2520.76	3	2519.26	1.505	0	40.33	0.094	K	AIQLTYNPDESSKPNMIDAATLK	S			210.1964.1964.3.dta
210	sp|P02787|TRFE_HUMAN	Serotransferrin OS=Homo sapiens GN=TF PE=1 SV=3	309	79294	6	3	6	3	10.3	6.81	1712	1	0	1	438.13	874.246	2	873.434	0.8112	0	36.78	0.39	K	DSAHGFLK	V			210.1494.1494.2.dta
210	sp|P02787|TRFE_HUMAN	Serotransferrin OS=Homo sapiens GN=TF PE=1 SV=3	309	79294	6	3	6	3	10.3	6.81	2276	1	0	1	584.059	1166.1	2	1165.58	0.5196	0	32.54	0.81	K	HQTVPQNTGGK	N			210.1055.1055.2.dta
210	sp|P02787|TRFE_HUMAN	Serotransferrin OS=Homo sapiens GN=TF PE=1 SV=3	309	79294	6	3	6	3	10.3	6.81	2681	1	0	1	678	1353.99	2	1353.62	0.3624	0	50.17	0.014	K	DYELLCLDGTR	K			210.2130.2130.2.dta
210	sp|P02787|TRFE_HUMAN	Serotransferrin OS=Homo sapiens GN=TF PE=1 SV=3	309	79294	6	3	6	3	10.3	6.81	2829	1	0	1	708.641	1415.27	2	1414.71	0.5542	0	39.38	0.15	K	SVIPSDGPSVACVK	K			210.1720.1720.2.dta
210	sp|P02787|TRFE_HUMAN	Serotransferrin OS=Homo sapiens GN=TF PE=1 SV=3	309	79294	6	3	6	3	10.3	6.81	3130	1	0	1	789.267	1576.52	2	1576.65	-0.1306	0	77.4	2.3e-05	R	FDEFFSEGCAPGSK	K			210.1983.1983.2.dta
210	sp|P02787|TRFE_HUMAN	Serotransferrin OS=Homo sapiens GN=TF PE=1 SV=3	309	79294	6	3	6	3	10.3	6.81	3210	1	0	1	815.638	1629.26	2	1628.81	0.452	0	74.82	5.8e-05	K	EDPQTFYYAVAVVK	K			210.2192.2192.2.dta
210	sp|P02545|LMNA_HUMAN	Prelamin-A/C OS=Homo sapiens GN=LMNA PE=1 SV=1	225	74380	4	3	4	3	7.5	6.57	1771	1	0	1	451.409	900.803	2	900.492	0.311	0	42.23	0.11	K	LEAALGEAK	K			210.1475.1475.2.dta
210	sp|P02545|LMNA_HUMAN	Prelamin-A/C OS=Homo sapiens GN=LMNA PE=1 SV=1	225	74380	4	3	4	3	7.5	6.57	2252	1	0	1	575.649	1149.28	2	1147.57	1.7118	0	58.54	0.0019	R	ITESEEVVSR	E			210.1408.1408.2.dta
210	sp|P02545|LMNA_HUMAN	Prelamin-A/C OS=Homo sapiens GN=LMNA PE=1 SV=1	225	74380	4	3	4	3	7.5	6.57	2693	1	0	1	680.661	1359.31	2	1358.68	0.6286	0	48.12	0.026	R	SGAQASSTPLSPTR	I			210.1412.1412.2.dta
210	sp|P02545|LMNA_HUMAN	Prelamin-A/C OS=Homo sapiens GN=LMNA PE=1 SV=1	225	74380	4	3	4	3	7.5	6.57	3112	1	0	1	784.296	1566.58	2	1565.74	0.8342	0	83.65	5.1e-06	R	SVGGSGGGSFGDNLVTR	S			210.1774.1774.2.dta
210	sp|P21333|FLNA_HUMAN	Filamin-A OS=Homo sapiens GN=FLNA PE=1 SV=4	174	283301	3	3	3	3	1.6	5.7	2467	1	0	1	632.184	1262.35	2	1260.69	1.6611	0	54.32	0.0051	R	LTVSSLQESGLK	V			210.1808.1808.2.dta
210	sp|P21333|FLNA_HUMAN	Filamin-A OS=Homo sapiens GN=FLNA PE=1 SV=4	174	283301	3	3	3	3	1.6	5.7	2994	1	0	1	751.161	1500.31	2	1499.75	0.5609	0	69.21	0.00016	K	DAGEGGLSLAIEGPSK	A			210.1956.1956.2.dta
210	sp|P21333|FLNA_HUMAN	Filamin-A OS=Homo sapiens GN=FLNA PE=1 SV=4	174	283301	3	3	3	3	1.6	5.7	3054	1	0	1	767.704	1533.39	2	1532.76	0.6305	0	57.12	0.0028	R	AEAGVPAEFSIWTR	E			210.2256.2256.2.dta
210	sp|P68871|HBB_HUMAN	Hemoglobin subunit beta OS=Homo sapiens GN=HBB PE=1 SV=2	169	16102	3	2	3	2	23.8	6.75	2498	1	0	1	638.128	1274.24	2	1273.72	0.5226	0	47.88	0.024	R	LLVVYPWTQR	F			210.2231.2231.2.dta
210	sp|P68871|HBB_HUMAN	Hemoglobin subunit beta OS=Homo sapiens GN=HBB PE=1 SV=2	169	16102	3	2	3	2	23.8	6.75	2581	1	0	0	658.001	1313.99	2	1313.66	0.3303	0	81.44	1.2e-05	K	VNVDEVGGEALGR	L			210.1754.1754.2.dta
210	sp|P68871|HBB_HUMAN	Hemoglobin subunit beta OS=Homo sapiens GN=HBB PE=1 SV=2	169	16102	3	2	3	2	23.8	6.75	2735	1	0	1	690.684	1379.35	2	1377.69	1.6608	0	39.21	0.17	K	EFTPPVQAAYQK	V			210.1759.1759.2.dta
210	sp|P01871|IGHM_HUMAN	Ig mu chain C region OS=Homo sapiens GN=IGHM PE=1 SV=3	156	49960	3	2	3	2	9.3	6.35	2434	1	0	0	625.351	1248.69	2	1248.63	0.0582	0	37.6	0.18	K	LICQATGFSPR	Q			210.1708.1708.2.dta
210	sp|P01871|IGHM_HUMAN	Ig mu chain C region OS=Homo sapiens GN=IGHM PE=1 SV=3	156	49960	3	2	3	2	9.3	6.35	3164	1	0	0	800.831	1599.65	2	1599.77	-0.1247	0	46.88	0.022	K	YVTSAPMPEPQAPGR	Y			210.1671.1671.2.dta
210	sp|P01871|IGHM_HUMAN	Ig mu chain C region OS=Homo sapiens GN=IGHM PE=1 SV=3	156	49960	3	2	3	2	9.3	6.35	3193	1	0	1	810.25	1618.49	2	1616.8	1.6852	0	74.01	5.5e-05	K	QVGSGVTTDQVQAEAK	E			210.1450.1450.2.dta
210	tr|B7ZLE5|B7ZLE5_HUMAN	FN1 protein OS=Homo sapiens GN=FN1 PE=2 SV=1	152	250136	3	2	3	2	1.7	5.72	2534	1	0	1	646.748	1291.48	2	1290.72	0.7635	0	57.17	0.0022	R	GATYNIIVEALK	D			210.2271.2271.2.dta
210	tr|B7ZLE5|B7ZLE5_HUMAN	FN1 protein OS=Homo sapiens GN=FN1 PE=2 SV=1	152	250136	3	2	3	2	1.7	5.72	2964	1	0	1	743.17	1484.33	2	1482.69	1.6333	0	41.85	0.11	R	GEWTCIAYSQLR	D			210.2064.2064.2.dta
210	tr|B7ZLE5|B7ZLE5_HUMAN	FN1 protein OS=Homo sapiens GN=FN1 PE=2 SV=1	152	250136	3	2	3	2	1.7	5.72	3071	1	0	1	772.706	1543.4	2	1542.76	0.6413	0	59.91	0.0014	R	SYTITGLQPGTDYK	I			210.1858.1858.2.dta
232	sp|P21980|TGM2_HUMAN	Protein-glutamine gamma-glutamyltransferase 2 OS=Homo sapiens GN=TGM2 PE=1 SV=2	681	78420	16	8	14	8	21.7	5.11	1719	1	0	1	433.565	865.116	2	863.45	1.6655	0	36.1	0.33	R	SSPVYVGR	V			232.1430.1430.2.dta
232	sp|P21980|TGM2_HUMAN	Protein-glutamine gamma-glutamyltransferase 2 OS=Homo sapiens GN=TGM2 PE=1 SV=2	681	78420	16	8	14	8	21.7	5.11	1992	1	0	1	511.031	1020.05	2	1019.55	0.4954	1	39.17	0.18	R	RSSPVYVGR	V			232.1311.1311.2.dta
232	sp|P21980|TGM2_HUMAN	Protein-glutamine gamma-glutamyltransferase 2 OS=Homo sapiens GN=TGM2 PE=1 SV=2	681	78420	16	8	14	8	21.7	5.11	2079	1	0	1	526.185	1050.35	2	1049.54	0.8155	0	44.88	0.038	K	LVVNFESDK	L			232.1798.1798.2.dta
232	sp|P21980|TGM2_HUMAN	Protein-glutamine gamma-glutamyltransferase 2 OS=Homo sapiens GN=TGM2 PE=1 SV=2	681	78420	16	8	14	8	21.7	5.11	2084	1	0	1	527.239	1052.46	2	1052.44	0.0226	0	30.84	0.79	K	YPEGSSEER	E			232.1244.1244.2.dta
232	sp|P21980|TGM2_HUMAN	Protein-glutamine gamma-glutamyltransferase 2 OS=Homo sapiens GN=TGM2 PE=1 SV=2	681	78420	16	8	14	8	21.7	5.11	2199	1	0	1	569.059	1136.1	2	1135.51	0.5891	0	52.98	0.0089	R	NEFGEIQGDK	S			232.1603.1603.2.dta
232	sp|P21980|TGM2_HUMAN	Protein-glutamine gamma-glutamyltransferase 2 OS=Homo sapiens GN=TGM2 PE=1 SV=2	681	78420	16	8	14	8	21.7	5.11	2363	1	0	1	618.117	1234.22	2	1232.63	1.5898	0	48.22	0.023	R	DLYLENPEIK	I			232.1924.1924.2.dta
232	sp|P21980|TGM2_HUMAN	Protein-glutamine gamma-glutamyltransferase 2 OS=Homo sapiens GN=TGM2 PE=1 SV=2	681	78420	16	8	14	8	21.7	5.11	2483	1	0	1	646.639	1291.26	2	1290.72	0.5445	1	51.85	0.0087	K	LVVNFESDKLK	A			232.1803.1803.2.dta
232	sp|P21980|TGM2_HUMAN	Protein-glutamine gamma-glutamyltransferase 2 OS=Homo sapiens GN=TGM2 PE=1 SV=2	681	78420	16	8	14	8	21.7	5.11	2612	1	0	1	456.183	1365.53	3	1364.64	0.8859	1	42.22	0.068	K	LAEKEETGMAMR	I			232.1398.1398.3.dta
232	sp|P21980|TGM2_HUMAN	Protein-glutamine gamma-glutamyltransferase 2 OS=Homo sapiens GN=TGM2 PE=1 SV=2	681	78420	16	8	14	8	21.7	5.11	2640	1	0	1	691.684	1381.35	2	1380.64	0.7152	1	39.38	0.17	K	LAEKEETGMAMR	I	Oxidation (M)	0.000000002000.0	232.1250.1250.2.dta
232	sp|P21980|TGM2_HUMAN	Protein-glutamine gamma-glutamyltransferase 2 OS=Homo sapiens GN=TGM2 PE=1 SV=2	681	78420	16	8	14	8	21.7	5.11	2688	1	0	1	704.232	1406.45	2	1405.65	0.8015	1	31.7	0.84	R	DEREDITHTYK	Y			232.1380.1380.2.dta
232	sp|P21980|TGM2_HUMAN	Protein-glutamine gamma-glutamyltransferase 2 OS=Homo sapiens GN=TGM2 PE=1 SV=2	681	78420	16	8	14	8	21.7	5.11	2811	1	0	1	741.695	1481.37	2	1480.64	0.7307	0	53.69	0.0059	K	SEGTYCCGPVPVR	A			232.1610.1610.2.dta
232	sp|P21980|TGM2_HUMAN	Protein-glutamine gamma-glutamyltransferase 2 OS=Homo sapiens GN=TGM2 PE=1 SV=2	681	78420	16	8	14	8	21.7	5.11	2993	1	0	1	791.196	1580.38	2	1578.83	1.5485	0	64.23	0.00049	K	YLLNLNLEPFSEK	S			232.2378.2378.2.dta
232	sp|P21980|TGM2_HUMAN	Protein-glutamine gamma-glutamyltransferase 2 OS=Homo sapiens GN=TGM2 PE=1 SV=2	681	78420	16	8	14	8	21.7	5.11	3276	1	0	1	900.855	1799.7	2	1799.02	0.6766	0	38.69	0.15	R	ALLVEPVINSYLLAER	D			232.2435.2435.2.dta
232	sp|P21980|TGM2_HUMAN	Protein-glutamine gamma-glutamyltransferase 2 OS=Homo sapiens GN=TGM2 PE=1 SV=2	681	78420	16	8	14	8	21.7	5.11	3423	1	0	1	645.456	1933.35	3	1931.92	1.4265	0	40.87	0.098	R	VVSGMVNCNDDQGVLLGR	W			232.1902.1902.3.dta
232	sp|P21980|TGM2_HUMAN	Protein-glutamine gamma-glutamyltransferase 2 OS=Homo sapiens GN=TGM2 PE=1 SV=2	681	78420	16	8	14	8	21.7	5.11	3434	1	0	1	975.13	1948.25	2	1947.91	0.3316	0	73.22	5.1e-05	R	VVSGMVNCNDDQGVLLGR	W	Oxidation (M)	0.000020000000000000.0	232.1767.1767.2.dta
232	sp|P21980|TGM2_HUMAN	Protein-glutamine gamma-glutamyltransferase 2 OS=Homo sapiens GN=TGM2 PE=1 SV=2	681	78420	16	8	14	8	21.7	5.11	3448	1	0	1	981.293	1960.57	2	1958.97	1.5981	0	75.9	3.4e-05	R	QEYVLTQQGFIYQGSAK	F			232.2004.2006.2.dta
232	sp|P08670|VIME_HUMAN	Vimentin OS=Homo sapiens GN=VIM PE=1 SV=4	504	53676	12	5	12	5	26	5.06	1727	1	0	1	436.02	870.026	2	869.428	0.5973	0	35.67	0.38	R	FANYIDK	V			232.1618.1618.2.dta
232	sp|P08670|VIME_HUMAN	Vimentin OS=Homo sapiens GN=VIM PE=1 SV=4	504	53676	12	5	12	5	26	5.06	1776	1	0	0	453.816	905.617	2	905.461	0.156	0	35.51	0.33	R	FLEQQNK	I			232.1338.1338.2.dta
232	sp|P08670|VIME_HUMAN	Vimentin OS=Homo sapiens GN=VIM PE=1 SV=4	504	53676	12	5	12	5	26	5.06	2009	1	0	1	512.391	1022.77	2	1022.5	0.2646	0	46.66	0.026	R	QQYESVAAK	N			232.1290.1290.2.dta
232	sp|P08670|VIME_HUMAN	Vimentin OS=Homo sapiens GN=VIM PE=1 SV=4	504	53676	12	5	12	5	26	5.06	2096	1	0	0	530.821	1059.63	2	1059.56	0.0708	1	44.59	0.042	R	KLLEGEESR	I			232.1286.1286.2.dta
232	sp|P08670|VIME_HUMAN	Vimentin OS=Homo sapiens GN=VIM PE=1 SV=4	504	53676	12	5	12	5	26	5.06	2174	1	0	1	561.417	1120.82	2	1120.58	0.2424	0	33.54	0.71	R	EYQDLLNVK	M			232.1890.1890.2.dta
232	sp|P08670|VIME_HUMAN	Vimentin OS=Homo sapiens GN=VIM PE=1 SV=4	504	53676	12	5	12	5	26	5.06	2252	1	0	1	585.437	1168.86	2	1168.71	0.153	0	65.42	0.00041	K	ILLAELEQLK	G			232.2255.2255.2.dta
232	sp|P08670|VIME_HUMAN	Vimentin OS=Homo sapiens GN=VIM PE=1 SV=4	504	53676	12	5	12	5	26	5.06	2409	1	0	1	628.197	1254.38	2	1253.56	0.8191	0	39.44	0.17	R	LGDLYEEEMR	E			232.1828.1828.2.dta
232	sp|P08670|VIME_HUMAN	Vimentin OS=Homo sapiens GN=VIM PE=1 SV=4	504	53676	12	5	12	5	26	5.06	2505	1	0	1	652.618	1303.22	2	1302.66	0.5607	1	38.71	0.19	R	EKLQEEMLQR	E			232.1588.1588.2.dta
232	sp|P08670|VIME_HUMAN	Vimentin OS=Homo sapiens GN=VIM PE=1 SV=4	504	53676	12	5	12	5	26	5.06	2519	1	0	1	656.351	1310.69	2	1310.65	0.0336	0	56.03	0.0025	K	MALDIEIATYR	K	Oxidation (M)	0.20000000000.0	232.2024.2024.2.dta
232	sp|P08670|VIME_HUMAN	Vimentin OS=Homo sapiens GN=VIM PE=1 SV=4	504	53676	12	5	12	5	26	5.06	2541	1	0	1	662.65	1323.28	2	1322.61	0.6746	0	46.12	0.035	R	EEAENTLQSFR	Q			232.1739.1739.2.dta
232	sp|P08670|VIME_HUMAN	Vimentin OS=Homo sapiens GN=VIM PE=1 SV=4	504	53676	12	5	12	5	26	5.06	2795	1	0	1	738.232	1474.45	2	1472.72	1.7307	0	31.71	1	R	QVQSLTCEVDALK	G	Gln->pyro-Glu (N-term Q)	1.0000000000000.0	232.2228.2228.2.dta
232	sp|P08670|VIME_HUMAN	Vimentin OS=Homo sapiens GN=VIM PE=1 SV=4	504	53676	12	5	12	5	26	5.06	3102	1	0	1	835.248	1668.48	2	1667.84	0.6442	0	40.57	0.11	R	ETNLDSLPLVDTHSK	R			232.1882.1882.2.dta
232	sp|P98095|FBLN2_HUMAN	Fibulin-2 OS=Homo sapiens GN=FBLN2 PE=1 SV=2	329	132248	8	4	7	4	7	4.73	1664	1	0	1	422.554	843.094	2	842.443	0.6504	0	38.67	0.26	R	NPLICAR	G			232.1562.1562.2.dta
232	sp|P98095|FBLN2_HUMAN	Fibulin-2 OS=Homo sapiens GN=FBLN2 PE=1 SV=2	329	132248	8	4	7	4	7	4.73	2185	1	0	1	564.451	1126.89	2	1128.48	-1.5967	0	41.86	0.1	K	GNEEGYFGTR	R			232.1636.1636.2.dta
232	sp|P98095|FBLN2_HUMAN	Fibulin-2 OS=Homo sapiens GN=FBLN2 PE=1 SV=2	329	132248	8	4	7	4	7	4.73	2188	1	0	1	565.555	1129.1	2	1128.48	0.6123	0	51.65	0.011	K	GNEEGYFGTR	R			232.1634.1634.2.dta
232	sp|P98095|FBLN2_HUMAN	Fibulin-2 OS=Homo sapiens GN=FBLN2 PE=1 SV=2	329	132248	8	4	7	4	7	4.73	2664	1	0	1	699.284	1396.55	2	1395.75	0.8018	0	51.56	0.008	R	LNAYTGVVYLQR	A			232.1962.1962.2.dta
232	sp|P98095|FBLN2_HUMAN	Fibulin-2 OS=Homo sapiens GN=FBLN2 PE=1 SV=2	329	132248	8	4	7	4	7	4.73	2760	1	0	1	728.984	1455.95	2	1455.65	0.304	0	70.02	0.00014	R	CSCASGFLLAADGK	R			232.1966.1966.2.dta
232	sp|P98095|FBLN2_HUMAN	Fibulin-2 OS=Homo sapiens GN=FBLN2 PE=1 SV=2	329	132248	8	4	7	4	7	4.73	2783	1	0	1	734.702	1467.39	2	1466.69	0.7032	0	52.19	0.0079	R	FECPPNYVQVSK	T			232.1718.1718.2.dta
232	sp|P98095|FBLN2_HUMAN	Fibulin-2 OS=Homo sapiens GN=FBLN2 PE=1 SV=2	329	132248	8	4	7	4	7	4.73	2978	1	0	1	525.712	1574.11	3	1573.66	0.4513	0	34.33	0.48	K	CVDVNECETGVHR	C			232.1371.1371.3.dta
232	sp|P98095|FBLN2_HUMAN	Fibulin-2 OS=Homo sapiens GN=FBLN2 PE=1 SV=2	329	132248	8	4	7	4	7	4.73	3321	1	0	1	918.922	1835.83	2	1834.77	1.0562	0	32.73	0.56	R	TTCHDFLECQNSPAR	I			232.1600.1600.2.dta
232	sp|P46940|IQGA1_HUMAN	Ras GTPase-activating-like protein IQGAP1 OS=Homo sapiens GN=IQGAP1 PE=1 SV=1	316	189761	6	4	6	4	4	6.08	1785	1	0	1	455.313	908.612	2	908.476	0.136	0	50.08	0.0096	K	LGNFFSPK	V			232.1928.1928.2.dta
232	sp|P46940|IQGA1_HUMAN	Ras GTPase-activating-like protein IQGAP1 OS=Homo sapiens GN=IQGAP1 PE=1 SV=1	316	189761	6	4	6	4	4	6.08	1788	1	0	1	457.127	912.239	2	910.447	1.7917	0	31.07	0.92	R	YLDELMK	L			232.1868.1868.2.dta
232	sp|P46940|IQGA1_HUMAN	Ras GTPase-activating-like protein IQGAP1 OS=Homo sapiens GN=IQGAP1 PE=1 SV=1	316	189761	6	4	6	4	4	6.08	2229	1	0	1	577.689	1153.36	2	1152.69	0.6762	0	55.46	0.0043	K	TLQALQIPAAK	L			232.1874.1874.2.dta
232	sp|P46940|IQGA1_HUMAN	Ras GTPase-activating-like protein IQGAP1 OS=Homo sapiens GN=IQGAP1 PE=1 SV=1	316	189761	6	4	6	4	4	6.08	2706	1	0	1	708.769	1415.52	2	1414.78	0.7419	0	56.01	0.003	K	LGLAPQIQDLYGK	V			232.2120.2120.2.dta
232	sp|P46940|IQGA1_HUMAN	Ras GTPase-activating-like protein IQGAP1 OS=Homo sapiens GN=IQGAP1 PE=1 SV=1	316	189761	6	4	6	4	4	6.08	2916	1	0	1	767.051	1532.09	2	1531.72	0.3682	0	38.59	0.19	K	IFYPETTDIYDR	K			232.1986.1986.2.dta
232	sp|P46940|IQGA1_HUMAN	Ras GTPase-activating-like protein IQGAP1 OS=Homo sapiens GN=IQGAP1 PE=1 SV=1	316	189761	6	4	6	4	4	6.08	3182	1	0	1	863.658	1725.3	2	1723.84	1.4632	0	98.17	1.9e-07	R	EEIQSSISGVTAAYNR	E			232.1848.1848.2.dta
232	sp|Q9H9E3|COG4_HUMAN	Conserved oligomeric Golgi complex subunit 4 OS=Homo sapiens GN=COG4 PE=1 SV=3	286	89996	6	3	6	3	9.7	5.09	1963	1	0	1	505.317	1008.62	2	1008.51	0.1069	0	31	0.76	K	AVALDTYEK	G			232.1602.1602.2.dta
232	sp|Q9H9E3|COG4_HUMAN	Conserved oligomeric Golgi complex subunit 4 OS=Homo sapiens GN=COG4 PE=1 SV=3	286	89996	6	3	6	3	9.7	5.09	2126	1	0	1	541.094	1080.17	2	1081.49	-1.3134	0	33.99	0.53	K	YLQVECDR	Q			232.1527.1527.2.dta
232	sp|Q9H9E3|COG4_HUMAN	Conserved oligomeric Golgi complex subunit 4 OS=Homo sapiens GN=COG4 PE=1 SV=3	286	89996	6	3	6	3	9.7	5.09	2646	1	0	1	693.737	1385.46	2	1384.7	0.7566	0	64.91	0.0004	R	MGPNLQLIEGDAK	Q			232.2007.2007.2.dta
232	sp|Q9H9E3|COG4_HUMAN	Conserved oligomeric Golgi complex subunit 4 OS=Homo sapiens GN=COG4 PE=1 SV=3	286	89996	6	3	6	3	9.7	5.09	2726	1	0	1	717.571	1433.13	2	1432.73	0.3958	0	68.69	0.00019	K	LFSQGIGGEQAQAK	F			232.1655.1655.2.dta
232	sp|Q9H9E3|COG4_HUMAN	Conserved oligomeric Golgi complex subunit 4 OS=Homo sapiens GN=COG4 PE=1 SV=3	286	89996	6	3	6	3	9.7	5.09	3187	1	0	1	866.308	1730.6	2	1729.87	0.7285	0	61.37	0.00086	R	ELDALLEQQNTIESK	M			232.1980.1980.2.dta
232	sp|Q9H9E3|COG4_HUMAN	Conserved oligomeric Golgi complex subunit 4 OS=Homo sapiens GN=COG4 PE=1 SV=3	286	89996	6	3	6	3	9.7	5.09	3212	1	0	1	879.274	1756.53	2	1755.89	0.6401	0	30.76	1.2	R	GVTSAVNIMHSSLQQGK	F			232.1800.1800.2.dta
232	sp|P02787|TRFE_HUMAN	Serotransferrin OS=Homo sapiens GN=TF PE=1 SV=3	271	79294	6	3	6	3	9.9	6.81	1737	1	0	1	438.134	874.253	2	873.434	0.8182	0	32.12	1.1	K	DSAHGFLK	V			232.1510.1510.2.dta
232	sp|P02787|TRFE_HUMAN	Serotransferrin OS=Homo sapiens GN=TF PE=1 SV=3	271	79294	6	3	6	3	9.9	6.81	2450	1	0	1	637.294	1272.57	2	1272.65	-0.0724	0	60.9	0.00093	K	HSTIFENLANK	A			232.1762.1762.2.dta
232	sp|P02787|TRFE_HUMAN	Serotransferrin OS=Homo sapiens GN=TF PE=1 SV=3	271	79294	6	3	6	3	9.9	6.81	2462	1	0	1	641.671	1281.33	2	1279.55	1.7765	0	31.56	0.97	K	CDEWSVNSVGK	I			232.1732.1732.2.dta
232	sp|P02787|TRFE_HUMAN	Serotransferrin OS=Homo sapiens GN=TF PE=1 SV=3	271	79294	6	3	6	3	9.9	6.81	2589	1	0	1	677.719	1353.42	2	1353.62	-0.2006	0	60.2	0.0013	K	DYELLCLDGTR	K			232.2131.2131.2.dta
232	sp|P02787|TRFE_HUMAN	Serotransferrin OS=Homo sapiens GN=TF PE=1 SV=3	271	79294	6	3	6	3	9.9	6.81	2705	1	0	1	708.674	1415.33	2	1414.71	0.62	0	34.16	0.51	K	SVIPSDGPSVACVK	K			232.1714.1714.2.dta
232	sp|P02787|TRFE_HUMAN	Serotransferrin OS=Homo sapiens GN=TF PE=1 SV=3	271	79294	6	3	6	3	9.9	6.81	2983	1	0	1	789.701	1577.39	2	1576.65	0.7374	0	57.09	0.0025	R	FDEFFSEGCAPGSK	K			232.1975.1975.2.dta
232	sp|P08238|HS90B_HUMAN	Heat shock protein HSP 90-beta OS=Homo sapiens GN=HSP90AB1 PE=1 SV=4	260	83554	4	4	4	4	6.8	4.97	2397	1	0	1	625.179	1248.34	2	1247.5	0.8452	0	48.34	0.021	R	DNSTMGYMMAK	K			232.1786.1786.2.dta
232	sp|P08238|HS90B_HUMAN	Heat shock protein HSP 90-beta OS=Homo sapiens GN=HSP90AB1 PE=1 SV=4	260	83554	4	4	4	4	6.8	4.97	2454	1	0	1	638.604	1275.19	2	1274.64	0.5573	0	70.22	0.00013	R	ELISNASDALDK	I			232.1726.1726.2.dta
232	sp|P08238|HS90B_HUMAN	Heat shock protein HSP 90-beta OS=Homo sapiens GN=HSP90AB1 PE=1 SV=4	260	83554	4	4	4	4	6.8	4.97	2582	1	0	1	675.71	1349.41	2	1348.73	0.6784	0	78.27	3.6e-05	R	TLTLVDTGIGMTK	A			232.2010.2010.2.dta
232	sp|P08238|HS90B_HUMAN	Heat shock protein HSP 90-beta OS=Homo sapiens GN=HSP90AB1 PE=1 SV=4	260	83554	4	4	4	4	6.8	4.97	2904	1	0	0	764.729	1527.44	2	1526.74	0.7073	0	68.29	0.00021	K	SLTNDWEDHLAVK	H			232.1919.1919.2.dta
232	sp|Q4V328|GRAP1_HUMAN	GRIP1-associated protein 1 OS=Homo sapiens GN=GRIPAP1 PE=1 SV=1	140	96273	3	3	3	3	4.3	5.08	2586	1	0	1	677.266	1352.52	2	1351.64	0.8801	0	45.49	0.033	R	TNNYQLSDELR	K			232.1756.1756.2.dta
232	sp|Q4V328|GRAP1_HUMAN	GRIP1-associated protein 1 OS=Homo sapiens GN=GRIPAP1 PE=1 SV=1	140	96273	3	3	3	3	4.3	5.08	2616	1	0	1	684.073	1366.13	2	1367.68	-1.5436	0	49.25	0.018	R	LQNSTLMAEFSK	L			232.2003.2003.2.dta
232	sp|Q4V328|GRAP1_HUMAN	GRIP1-associated protein 1 OS=Homo sapiens GN=GRIPAP1 PE=1 SV=1	140	96273	3	3	3	3	4.3	5.08	2629	1	0	1	686.603	1371.19	2	1372.76	-1.5653	0	50.77	0.013	R	TSLAALEQIQTAK	T			232.1935.1935.2.dta
329	sp|P01024|CO3_HUMAN	Complement C3 OS=Homo sapiens GN=C3 PE=1 SV=2	333	188569	12	9	12	9	9.8	6.02	1742	1	0	1	888.579	887.572	1	887.475	0.0965	0	46.61	0.034	K	IWDVVEK	A			329.1855.1855.1.dta
329	sp|P01024|CO3_HUMAN	Complement C3 OS=Homo sapiens GN=C3 PE=1 SV=2	333	188569	12	9	12	9	9.8	6.02	2139	1	0	1	556.691	1111.37	2	1109.62	1.7485	0	40.36	0.11	K	VLLDGVQNPR	A			329.1647.1647.2.dta
329	sp|P01024|CO3_HUMAN	Complement C3 OS=Homo sapiens GN=C3 PE=1 SV=2	333	188569	12	9	12	9	9.8	6.02	2345	1	0	1	613.146	1224.28	2	1223.59	0.6882	0	43.8	0.061	R	YYTYLIMNK	G	Oxidation (M)	0.000000200.0	329.1887.1887.2.dta
329	sp|P01024|CO3_HUMAN	Complement C3 OS=Homo sapiens GN=C3 PE=1 SV=2	333	188569	12	9	12	9	9.8	6.02	2379	1	0	1	620.174	1238.33	2	1237.71	0.6184	1	37.74	0.24	R	KVLLDGVQNPR	A			329.1511.1511.2.dta
329	sp|P01024|CO3_HUMAN	Complement C3 OS=Homo sapiens GN=C3 PE=1 SV=2	333	188569	12	9	12	9	9.8	6.02	3161	1	0	1	814.77	1627.53	2	1625.87	1.652	1	53.83	0.0072	K	RIPIEDGSGEVVLSR	K			329.1793.1793.2.dta
329	sp|P01024|CO3_HUMAN	Complement C3 OS=Homo sapiens GN=C3 PE=1 SV=2	333	188569	12	9	12	9	9.8	6.02	3197	1	0	1	827.757	1653.5	2	1654.86	-1.3604	0	69.84	0.00018	R	TVMVNIENPEGIPVK	Q	Oxidation (M)	0.002000000000000.0	329.1908.1908.2.dta
329	sp|P01024|CO3_HUMAN	Complement C3 OS=Homo sapiens GN=C3 PE=1 SV=2	333	188569	12	9	12	9	9.8	6.02	3399	1	0	1	894.8	1787.58	2	1786.96	0.6231	0	63.88	0.00056	R	SGIPIVTSPYQIHFTK	T			329.2083.2083.2.dta
329	sp|P01024|CO3_HUMAN	Complement C3 OS=Homo sapiens GN=C3 PE=1 SV=2	333	188569	12	9	12	9	9.8	6.02	3518	1	0	1	936.905	1871.79	2	1871.03	0.7684	0	44.38	0.038	R	TELRPGETLNVNFLLR	M			329.2207.2207.2.dta
329	sp|P01024|CO3_HUMAN	Complement C3 OS=Homo sapiens GN=C3 PE=1 SV=2	333	188569	12	9	12	9	9.8	6.02	3526	1	0	1	940.675	1879.34	2	1877.97	1.3696	0	71.84	7.8e-05	K	EYVLPSFEVIVEPTEK	F			329.2349.2349.2.dta
329	sp|P01024|CO3_HUMAN	Complement C3 OS=Homo sapiens GN=C3 PE=1 SV=2	333	188569	12	9	12	9	9.8	6.02	3649	1	0	1	993.871	1985.73	2	1984.96	0.7642	1	46.77	0.023	K	SGQSEDRQPVPGQQMTLK	I			329.1549.1549.2.dta
329	sp|P01024|CO3_HUMAN	Complement C3 OS=Homo sapiens GN=C3 PE=1 SV=2	333	188569	12	9	12	9	9.8	6.02	3823	1	0	1	1083.89	2165.77	2	2165	0.7701	0	70.78	9.2e-05	R	AYYENSPQQVFSTEFEVK	E			329.2187.2187.2.dta
329	sp|P01024|CO3_HUMAN	Complement C3 OS=Homo sapiens GN=C3 PE=1 SV=2	333	188569	12	9	12	9	9.8	6.02	3855	1	0	1	1099.79	2197.57	2	2197.12	0.4428	0	92.75	5.6e-07	R	VPVAVQGEDTVQSLTQGDGVAK	L			329.1964.1964.2.dta
329	sp|Q16822|PCKGM_HUMAN	Phosphoenolpyruvate carboxykinase [GTP], mitochondrial OS=Homo sapiens GN=PCK2 PE=1 SV=3	164	71483	7	4	6	3	10.5	7.57	1848	1	0	1	481.415	960.815	2	960.485	0.3295	0	37.67	0.28	R	VLDWICR	R			329.2059.2059.2.dta
329	sp|Q16822|PCKGM_HUMAN	Phosphoenolpyruvate carboxykinase [GTP], mitochondrial OS=Homo sapiens GN=PCK2 PE=1 SV=3	164	71483	7	4	6	3	10.5	7.57	2385	1	0	1	621.3	1240.58	2	1240.59	-0.0062	0	31.44	0.99	R	YVAAAFPSACGK	T			329.1735.1735.2.dta
329	sp|Q16822|PCKGM_HUMAN	Phosphoenolpyruvate carboxykinase [GTP], mitochondrial OS=Homo sapiens GN=PCK2 PE=1 SV=3	164	71483	7	4	6	3	10.5	7.57	2455	1	0	1	636.386	1270.76	2	1270.68	0.081	0	52.9	0.0056	K	EVLAELEALER	R			329.2243.2243.2.dta
329	sp|Q16822|PCKGM_HUMAN	Phosphoenolpyruvate carboxykinase [GTP], mitochondrial OS=Homo sapiens GN=PCK2 PE=1 SV=3	164	71483	7	4	6	3	10.5	7.57	2829	1	0	1	725.846	1449.68	2	1449.74	-0.0626	0	42.18	0.072	K	GVPLVYEAFNWR	H			329.2437.2437.2.dta
329	sp|Q16822|PCKGM_HUMAN	Phosphoenolpyruvate carboxykinase [GTP], mitochondrial OS=Homo sapiens GN=PCK2 PE=1 SV=3	164	71483	7	4	6	3	10.5	7.57	2831	1	0	1	725.872	1449.73	2	1449.64	0.0906	0	65	0.00037	K	VECVGDDIAWMR	F			329.2111.2111.2.dta
329	sp|Q16822|PCKGM_HUMAN	Phosphoenolpyruvate carboxykinase [GTP], mitochondrial OS=Homo sapiens GN=PCK2 PE=1 SV=3	164	71483	7	4	6	3	10.5	7.57	2857	1	0	1	733.975	1465.93	2	1465.63	0.3019	0	43.17	0.054	K	VECVGDDIAWMR	F	Oxidation (M)	0.000000000020.0	329.1900.1900.2.dta
329	sp|Q16822|PCKGM_HUMAN	Phosphoenolpyruvate carboxykinase [GTP], mitochondrial OS=Homo sapiens GN=PCK2 PE=1 SV=3	164	71483	7	4	6	3	10.5	7.57	3002	1	0	1	767.908	1533.8	2	1533.77	0.0334	0	70.49	0.0001	R	SYLTEQVNQDLPK	E			329.1955.1955.2.dta
329	sp|P29401|TKT_HUMAN	Transketolase OS=Homo sapiens GN=TKT PE=1 SV=3	123	68519	6	2	6	2	13.2	7.58	1657	3	0	1	422.565	843.115	2	842.461	0.6536	0	33.43	0.87	R	DAIAQAVR	G			329.1488.1488.2.dta
329	sp|P29401|TKT_HUMAN	Transketolase OS=Homo sapiens GN=TKT PE=1 SV=3	123	68519	6	2	6	2	13.2	7.58	2291	1	0	1	600.824	1199.63	2	1199.62	0.0152	1	31.29	0.94	K	NSTFSEIFKK	E			329.1888.1888.2.dta
329	sp|P29401|TKT_HUMAN	Transketolase OS=Homo sapiens GN=TKT PE=1 SV=3	123	68519	6	2	6	2	13.2	7.58	2656	1	0	1	684.107	1366.2	2	1367.78	-1.5774	0	32.79	0.78	K	LDNLVAILDINR	L			329.2395.2395.2.dta
329	sp|P29401|TKT_HUMAN	Transketolase OS=Homo sapiens GN=TKT PE=1 SV=3	123	68519	6	2	6	2	13.2	7.58	2753	1	0	1	707.705	1413.4	2	1412.8	0.5929	0	42.83	0.067	R	VLDPFTIKPLDR	K			329.2119.2119.2.dta
329	sp|P29401|TKT_HUMAN	Transketolase OS=Homo sapiens GN=TKT PE=1 SV=3	123	68519	6	2	6	2	13.2	7.58	3531	1	0	1	942.989	1883.96	2	1883.92	0.0474	0	68.59	0.00013	R	SVPTSTVFYPSDGVATEK	A			329.1895.1895.2.dta
329	sp|P29401|TKT_HUMAN	Transketolase OS=Homo sapiens GN=TKT PE=1 SV=3	123	68519	6	2	6	2	13.2	7.58	4076	1	0	1	837.144	2508.41	3	2507.2	1.2067	0	65.14	0.00023	R	TSRPENAIIYNNNEDFQVGQAK	V			329.1795.1795.3.dta
329	sp|P02671|FIBA_HUMAN	Fibrinogen alpha chain OS=Homo sapiens GN=FGA PE=1 SV=2	111	95656	3	2	3	2	5.3	5.7	2954	1	0	1	755.402	1508.79	2	1508.7	0.0904	1	40.58	0.13	R	EVDLKDYEDQQK	Q			329.1635.1635.2.dta
329	sp|P02671|FIBA_HUMAN	Fibrinogen alpha chain OS=Homo sapiens GN=FGA PE=1 SV=2	111	95656	3	2	3	2	5.3	5.7	2980	1	0	1	760.987	1519.96	2	1519.73	0.232	0	63.09	0.00072	K	GLIDEVNQDFTNR	I			329.2101.2101.2.dta
329	sp|P02671|FIBA_HUMAN	Fibrinogen alpha chain OS=Homo sapiens GN=FGA PE=1 SV=2	111	95656	3	2	3	2	5.3	5.7	3624	1	0	1	982.952	1963.89	2	1962.84	1.0472	0	74.68	3.2e-05	R	NPSSAGSWNSGSSGPGSTGNR	N			329.1460.1460.2.dta
329	sp|P02768|ALBU_HUMAN	Serum albumin OS=Homo sapiens GN=ALB PE=1 SV=2	104	71317	4	3	4	3	6.9	5.92	1806	1	0	1	467.55	933.085	2	932.511	0.5733	0	40.71	0.14	K	LCTVATLR	E			329.1651.1651.2.dta
329	sp|P02768|ALBU_HUMAN	Serum albumin OS=Homo sapiens GN=ALB PE=1 SV=2	104	71317	4	3	4	3	6.9	5.92	2213	1	0	1	576.09	1150.16	2	1148.61	1.5571	0	47.43	0.026	K	LVNEVTEFAK	T			329.1843.1843.2.dta
329	sp|P02768|ALBU_HUMAN	Serum albumin OS=Homo sapiens GN=ALB PE=1 SV=2	104	71317	4	3	4	3	6.9	5.92	2603	1	0	1	671.962	1341.91	2	1341.63	0.2824	0	56.26	0.0029	K	AVMDDFAAFVEK	C			329.2305.2305.2.dta
329	sp|P02768|ALBU_HUMAN	Serum albumin OS=Homo sapiens GN=ALB PE=1 SV=2	104	71317	4	3	4	3	6.9	5.92	2815	1	0	1	722.64	1443.27	2	1442.63	0.6309	0	62.13	0.00086	K	YICENQDSISSK	L			329.1451.1451.2.dta
329	sp|P46063|RECQ1_HUMAN	ATP-dependent DNA helicase Q1 OS=Homo sapiens GN=RECQL PE=1 SV=3	103	74436	4	2	4	2	7.1	8.12	1869	1	0	1	489.676	977.337	2	975.539	1.7977	0	31.21	0.92	K	DILQNVFK	L			329.2233.2233.2.dta
329	sp|P46063|RECQ1_HUMAN	ATP-dependent DNA helicase Q1 OS=Homo sapiens GN=RECQL PE=1 SV=3	103	74436	4	2	4	2	7.1	8.12	2095	1	0	1	540.743	1079.47	2	1078.65	0.821	0	42.56	0.056	R	VAGVVAPTLPR	E			329.1804.1804.2.dta
329	sp|P46063|RECQ1_HUMAN	ATP-dependent DNA helicase Q1 OS=Homo sapiens GN=RECQL PE=1 SV=3	103	74436	4	2	4	2	7.1	8.12	2369	1	0	1	618.228	1234.44	2	1233.64	0.7981	0	47.51	0.023	K	EVFLVMPTGGGK	S			329.2076.2076.2.dta
329	sp|P46063|RECQ1_HUMAN	ATP-dependent DNA helicase Q1 OS=Homo sapiens GN=RECQL PE=1 SV=3	103	74436	4	2	4	2	7.1	8.12	2947	1	0	1	754.061	1506.11	2	1506.77	-0.6633	0	77.6	4e-05	K	QLGISATMLNASSSK	E			329.1952.1952.2.dta
329	sp|P02545|LMNA_HUMAN	Prelamin-A/C OS=Homo sapiens GN=LMNA PE=1 SV=1	94	74380	2	2	2	2	3.5	6.57	1996	1	0	1	515.083	1028.15	2	1027.57	0.5845	0	77.86	2.5e-05	R	LADALQELR	A			329.1913.1913.2.dta
329	sp|P02545|LMNA_HUMAN	Prelamin-A/C OS=Homo sapiens GN=LMNA PE=1 SV=1	94	74380	2	2	2	2	3.5	6.57	2642	1	0	1	680.733	1359.45	2	1358.68	0.7728	0	57.56	0.0028	R	SGAQASSTPLSPTR	I			329.1431.1431.2.dta
329	sp|O60506|HNRPQ_HUMAN	Heterogeneous nuclear ribonucleoprotein Q OS=Homo sapiens GN=SYNCRIP PE=1 SV=2	93	69788	3	3	3	3	5	8.68	1793	1	0	1	464.244	926.473	2	926.497	-0.0247	0	48.76	0.013	K	AGPIWDLR	L			329.2099.2099.2.dta
329	sp|O60506|HNRPQ_HUMAN	Heterogeneous nuclear ribonucleoprotein Q OS=Homo sapiens GN=SYNCRIP PE=1 SV=2	93	69788	3	3	3	3	5	8.68	2425	1	0	1	631.024	1260.03	2	1259.64	0.3973	0	58.39	0.0021	R	LMMDPLTGLNR	G			329.2175.2175.2.dta
329	sp|O60506|HNRPQ_HUMAN	Heterogeneous nuclear ribonucleoprotein Q OS=Homo sapiens GN=SYNCRIP PE=1 SV=2	93	69788	3	3	3	3	5	8.68	2538	1	0	1	656.727	1311.44	2	1310.65	0.7932	0	61.16	0.00095	R	TGYTLDVTTGQR	K			329.1741.1741.2.dta
329	sp|P27694|RFA1_HUMAN	Replication protein A 70 kDa DNA-binding subunit OS=Homo sapiens GN=RPA1 PE=1 SV=2	83	68723	2	2	2	2	3.9	6.92	2367	1	1	1	617.211	1232.41	2	1231.65	0.7584	0	66.62	0.0003	K	DSLVDIIGICK	S			329.2285.2285.2.dta
329	sp|P27694|RFA1_HUMAN	Replication protein A 70 kDa DNA-binding subunit OS=Homo sapiens GN=RPA1 PE=1 SV=2	83	68723	2	2	2	2	3.9	6.92	2723	1	1	1	702.791	1403.57	2	1401.79	1.7809	0	50.24	0.012	K	VVPIASLTPYQSK	W			329.1969.1969.2.dta
358	sp|P27797|CALR_HUMAN	Calreticulin OS=Homo sapiens GN=CALR PE=1 SV=1	453	48283	22	12	18	9	47	4.29	1337	1	0	1	737.421	736.414	1	736.412	0.0018	0	30.5	0.83	K	FVLSSGK	F			358.1566.1566.1.dta
358	sp|P27797|CALR_HUMAN	Calreticulin OS=Homo sapiens GN=CALR PE=1 SV=1	453	48283	22	12	18	9	47	4.29	1640	1	0	1	443.434	884.854	2	884.544	0.3093	1	32.8	0.93	K	GKNVLINK	D			358.1262.1262.2.dta
358	sp|P27797|CALR_HUMAN	Calreticulin OS=Homo sapiens GN=CALR PE=1 SV=1	453	48283	22	12	18	9	47	4.29	1812	1	0	1	992.493	991.486	1	991.461	0.0247	0	31.99	0.71	R	QIDNPDYK	G			358.1346.1346.1.dta
358	sp|P27797|CALR_HUMAN	Calreticulin OS=Homo sapiens GN=CALR PE=1 SV=1	453	48283	22	12	18	9	47	4.29	1869	1	0	1	510.585	1019.16	2	1018.56	0.5957	0	32.83	0.86	K	VHVIFNYK	G			358.1722.1722.2.dta
358	sp|P27797|CALR_HUMAN	Calreticulin OS=Homo sapiens GN=CALR PE=1 SV=1	453	48283	22	12	18	9	47	4.29	2084	1	0	1	564.876	1127.74	2	1129.49	-1.7549	1	47.45	0.022	K	FYGDEEKDK	G			358.1308.1308.2.dta
358	sp|P27797|CALR_HUMAN	Calreticulin OS=Homo sapiens GN=CALR PE=1 SV=1	453	48283	22	12	18	9	47	4.29	2088	1	0	1	566.027	1130.04	2	1129.49	0.5461	1	44.71	0.051	K	FYGDEEKDK	G			358.1295.1295.2.dta
358	sp|P27797|CALR_HUMAN	Calreticulin OS=Homo sapiens GN=CALR PE=1 SV=1	453	48283	22	12	18	9	47	4.29	2250	1	0	1	611.165	1220.31	2	1218.7	1.6176	0	43.93	0.076	K	GQTLVVQFTVK	H			358.2104.2104.2.dta
358	sp|P27797|CALR_HUMAN	Calreticulin OS=Homo sapiens GN=CALR PE=1 SV=1	453	48283	22	12	18	9	47	4.29	2652	1	0	1	705.812	1409.61	2	1409.62	-0.0125	0	60.3	0.0011	K	EQFLDGDGWTSR	W			358.1948.1948.2.dta
358	sp|P27797|CALR_HUMAN	Calreticulin OS=Homo sapiens GN=CALR PE=1 SV=1	453	48283	22	12	18	9	47	4.29	2655	1	0	1	706.127	1410.24	2	1409.62	0.6175	0	46.59	0.032	K	EQFLDGDGWTSR	W			358.2195.2195.2.dta
358	sp|P27797|CALR_HUMAN	Calreticulin OS=Homo sapiens GN=CALR PE=1 SV=1	453	48283	22	12	18	9	47	4.29	2970	1	0	1	781.131	1560.25	2	1558.65	1.5933	0	57.13	0.003	K	DPDASKPEDWDER	A			358.1548.1548.2.dta
358	sp|P27797|CALR_HUMAN	Calreticulin OS=Homo sapiens GN=CALR PE=1 SV=1	453	48283	22	12	18	9	47	4.29	3052	1	0	1	804.636	1607.26	2	1606.77	0.4901	0	39.92	0.16	R	FYALSASFEPFSNK	G			358.2259.2259.2.dta
358	sp|P27797|CALR_HUMAN	Calreticulin OS=Homo sapiens GN=CALR PE=1 SV=1	453	48283	22	12	18	9	47	4.29	3360	1	0	1	901.769	1801.52	2	1799.83	1.6913	1	62.51	0.00076	K	IKDPDASKPEDWDER	A			358.1494.1494.2.dta
358	sp|P27797|CALR_HUMAN	Calreticulin OS=Homo sapiens GN=CALR PE=1 SV=1	453	48283	22	12	18	9	47	4.29	3534	1	0	1	965.412	1928.81	2	1927.93	0.8813	2	41.58	0.088	K	KIKDPDASKPEDWDER	A			358.1424.1424.2.dta
358	sp|P27797|CALR_HUMAN	Calreticulin OS=Homo sapiens GN=CALR PE=1 SV=1	453	48283	22	12	18	9	47	4.29	3705	1	0	1	696.783	2087.33	3	2085.96	1.3663	2	44.47	0.037	K	FYGDEEKDKGLQTSQDAR	F			358.1408.1408.3.dta
358	sp|P27797|CALR_HUMAN	Calreticulin OS=Homo sapiens GN=CALR PE=1 SV=1	453	48283	22	12	18	9	47	4.29	3994	1	0	1	1196.38	2390.74	2	2390.09	0.644	0	96.22	2.6e-07	K	IDNSQVESGSLEDDWDFLPPK	K			358.2282.2282.2.dta
358	sp|P27797|CALR_HUMAN	Calreticulin OS=Homo sapiens GN=CALR PE=1 SV=1	453	48283	22	12	18	9	47	4.29	4072	1	0	1	840.016	2517.03	3	2518.19	-1.1587	1	44.19	0.033	K	IDNSQVESGSLEDDWDFLPPKK	I			358.2234.2234.3.dta
358	sp|P27797|CALR_HUMAN	Calreticulin OS=Homo sapiens GN=CALR PE=1 SV=1	453	48283	22	12	18	9	47	4.29	4075	1	0	1	1260.39	2518.77	2	2518.19	0.5851	1	77.91	1.6e-05	K	IDNSQVESGSLEDDWDFLPPKK	I			358.2131.2131.2.dta
358	sp|P27797|CALR_HUMAN	Calreticulin OS=Homo sapiens GN=CALR PE=1 SV=1	453	48283	22	12	18	9	47	4.29	4182	1	0	1	920.864	2759.57	3	2759.26	0.3133	0	30.83	0.64	K	IDDPTDSKPEDWDKPEHIPDPDAK	K			358.1683.1683.3.dta
358	sp|P27797|CALR_HUMAN	Calreticulin OS=Homo sapiens GN=CALR PE=1 SV=1	453	48283	22	12	18	9	47	4.29	4221	1	0	1	953.154	2856.44	3	2855.38	1.0599	1	44.54	0.023	R	CKDDEFTHLYTLIVRPDNTYEVK	I			358.2187.2187.3.dta
358	sp|P27797|CALR_HUMAN	Calreticulin OS=Homo sapiens GN=CALR PE=1 SV=1	453	48283	22	12	18	9	47	4.29	4249	1	0	1	987.49	2959.45	3	2958.39	1.0587	1	46.45	0.017	R	AKIDDPTDSKPEDWDKPEHIPDPDAK	K			358.1643.1643.3.dta
358	sp|P27797|CALR_HUMAN	Calreticulin OS=Homo sapiens GN=CALR PE=1 SV=1	453	48283	22	12	18	9	47	4.29	4251	1	0	1	987.817	2960.43	3	2959.29	1.1428	0	37.11	0.15	K	KPEDWDEEMDGEWEPPVIQNPEYK	G			358.2124.2124.3.dta
358	sp|P27797|CALR_HUMAN	Calreticulin OS=Homo sapiens GN=CALR PE=1 SV=1	453	48283	22	12	18	9	47	4.29	4255	1	0	1	993.315	2976.92	3	2975.28	1.6428	0	35.5	0.25	K	KPEDWDEEMDGEWEPPVIQNPEYK	G	Oxidation (M)	0.000000002000000000000000.0	358.2024.2024.3.dta
358	sp|P01011|AACT_HUMAN	Alpha-1-antichymotrypsin OS=Homo sapiens GN=SERPINA3 PE=1 SV=2	232	47792	6	6	5	5	15.1	5.33	2237	1	0	1	608.618	1215.22	2	1214.72	0.4974	0	88.45	2.1e-06	K	ITLLSALVETR	T			358.2398.2398.2.dta
358	sp|P01011|AACT_HUMAN	Alpha-1-antichymotrypsin OS=Homo sapiens GN=SERPINA3 PE=1 SV=2	232	47792	6	6	5	5	15.1	5.33	3316	1	0	1	887.25	1772.49	2	1772.76	-0.2718	0	44.94	0.042	K	WEMPFDPQDTHQSR	F			358.2016.2016.2.dta
358	sp|P01011|AACT_HUMAN	Alpha-1-antichymotrypsin OS=Homo sapiens GN=SERPINA3 PE=1 SV=2	232	47792	6	6	5	5	15.1	5.33	3484	1	0	1	946.774	1891.53	2	1890.86	0.6693	0	85.86	3.1e-06	R	LYGSEAFATDFQDSAAAK	K			358.2042.2042.2.dta
358	sp|P01011|AACT_HUMAN	Alpha-1-antichymotrypsin OS=Homo sapiens GN=SERPINA3 PE=1 SV=2	232	47792	6	6	5	5	15.1	5.33	3508	1	0	1	954.911	1907.81	2	1906.95	0.8543	0	85.15	2.9e-06	K	AVLDVFEEGTEASAATAVK	I			358.2122.2122.2.dta
358	sp|P01011|AACT_HUMAN	Alpha-1-antichymotrypsin OS=Homo sapiens GN=SERPINA3 PE=1 SV=2	232	47792	6	6	5	5	15.1	5.33	3585	1	0	1	658.755	1973.24	3	1971.89	1.354	1	44.01	0.042	K	AKWEMPFDPQDTHQSR	F			358.1850.1850.3.dta
358	sp|P01011|AACT_HUMAN	Alpha-1-antichymotrypsin OS=Homo sapiens GN=SERPINA3 PE=1 SV=2	232	47792	6	6	5	5	15.1	5.33	3600	1	0	1	664.131	1989.37	3	1987.88	1.4862	1	43.21	0.056	K	AKWEMPFDPQDTHQSR	F	Oxidation (M)	0.0000200000000000.0	358.1655.1655.3.dta
358	sp|Q08380|LG3BP_HUMAN	Galectin-3-binding protein OS=Homo sapiens GN=LGALS3BP PE=1 SV=1	108	66202	3	2	3	2	6	5.13	1444	1	0	1	405.14	808.265	2	807.424	0.8408	0	32.02	0.61	K	LASAYGAR	Q			358.1322.1322.2.dta
358	sp|Q08380|LG3BP_HUMAN	Galectin-3-binding protein OS=Homo sapiens GN=LGALS3BP PE=1 SV=1	108	66202	3	2	3	2	6	5.13	2543	1	0	1	678.643	1355.27	2	1354.77	0.5011	0	59.91	0.0016	R	SDLAVPSELALLK	A			358.2256.2256.2.dta
358	sp|Q08380|LG3BP_HUMAN	Galectin-3-binding protein OS=Homo sapiens GN=LGALS3BP PE=1 SV=1	108	66202	3	2	3	2	6	5.13	3033	1	0	1	797.307	1592.6	2	1591.78	0.8145	0	77.76	1.9e-05	R	ELSEALGQIFDSQR	G			358.2280.2280.2.dta
358	sp|P01876|IGHA1_HUMAN	Ig alpha-1 chain C region OS=Homo sapiens GN=IGHA1 PE=1 SV=2	95	38486	2	2	2	2	7.6	6.08	2235	1	0	1	607.974	1213.93	2	1212.63	1.3075	0	47.36	0.027	R	WLQGSQELPR	E			358.1796.1796.2.dta
358	sp|P01876|IGHA1_HUMAN	Ig alpha-1 chain C region OS=Homo sapiens GN=IGHA1 PE=1 SV=2	95	38486	2	2	2	2	7.6	6.08	3413	1	0	1	918.825	1835.63	2	1834.94	0.6921	0	84.51	4.6e-06	R	QEPSQGTTTFAVTSILR	V			358.2179.2179.2.dta
358	sp|P04004|VTNC_HUMAN	Vitronectin OS=Homo sapiens GN=VTN PE=1 SV=1	86	55069	5	2	5	2	9.2	5.55	1621	1	0	1	438.55	875.086	2	874.466	0.6196	0	36.48	0.42	R	QPQFISR	D			358.1542.1542.2.dta
358	sp|P04004|VTNC_HUMAN	Vitronectin OS=Homo sapiens GN=VTN PE=1 SV=1	86	55069	5	2	5	2	9.2	5.55	1984	1	0	1	535.455	1068.89	2	1068.45	0.4402	0	39.46	0.17	R	CTEGFNVDK	K			358.1510.1510.2.dta
358	sp|P04004|VTNC_HUMAN	Vitronectin OS=Homo sapiens GN=VTN PE=1 SV=1	86	55069	5	2	5	2	9.2	5.55	2202	1	0	1	599.531	1197.05	2	1196.55	0.4983	1	32.46	0.79	R	CTEGFNVDKK	C			358.1358.1358.2.dta
358	sp|P04004|VTNC_HUMAN	Vitronectin OS=Homo sapiens GN=VTN PE=1 SV=1	86	55069	5	2	5	2	9.2	5.55	2685	1	0	1	712.649	1423.28	2	1421.65	1.6365	0	56.04	0.0032	R	FEDGVLDPDYPR	N			358.1946.1946.2.dta
358	sp|P04004|VTNC_HUMAN	Vitronectin OS=Homo sapiens GN=VTN PE=1 SV=1	86	55069	5	2	5	2	9.2	5.55	3113	1	0	1	824.188	1646.36	2	1645.81	0.5518	0	64.95	0.0006	R	DVWGIEGPIDAAFTR	I			358.2466.2466.2.dta
358	sp|P51884|LUM_HUMAN	Lumican OS=Homo sapiens GN=LUM PE=1 SV=2	82	38747	2	2	2	2	6.5	6.16	2172	1	0	1	590.121	1178.23	2	1177.63	0.5936	1	53.95	0.0059	R	LKEDAVSAAFK	G			358.1622.1622.2.dta
358	sp|P51884|LUM_HUMAN	Lumican OS=Homo sapiens GN=LUM PE=1 SV=2	82	38747	2	2	2	2	6.5	6.16	2421	1	0	1	649.431	1296.85	2	1296.67	0.1795	0	64.07	0.00047	K	SLEDLQLTHNK	I			358.1690.1690.2.dta
358	sp|P02765|FETUA_HUMAN	Alpha-2-HS-glycoprotein OS=Homo sapiens GN=AHSG PE=1 SV=1	68	40098	2	2	2	2	5.7	5.43	1555	1	0	1	424.281	846.548	2	846.427	0.1207	0	44.7	0.047	K	CNLLAEK	Q			358.1554.1554.2.dta
358	sp|P02765|FETUA_HUMAN	Alpha-2-HS-glycoprotein OS=Homo sapiens GN=AHSG PE=1 SV=1	68	40098	2	2	2	2	5.7	5.43	3131	1	0	1	831.163	1660.31	2	1659.76	0.5546	0	62.45	0.00076	K	EHAVEGDCDFQLLK	L			358.1866.1866.2.dta
409	sp|P01009|A1AT_HUMAN	Alpha-1-antitrypsin OS=Homo sapiens GN=SERPINA1 PE=1 SV=3	1139	46878	31	19	22	15	59.1	5.37	1354	1	0	0	779.5	778.493	1	778.405	0.088	0	32.89	0.63	K	SPLFMGK	V			409.1808.1808.1.dta
409	sp|P01009|A1AT_HUMAN	Alpha-1-antitrypsin OS=Homo sapiens GN=SERPINA1 PE=1 SV=3	1139	46878	31	19	22	15	59.1	5.37	1518	1	0	0	427.025	852.036	2	851.486	0.5492	0	48.91	0.016	R	SASLHLPK	L			409.1504.1504.2.dta
409	sp|P01009|A1AT_HUMAN	Alpha-1-antitrypsin OS=Homo sapiens GN=SERPINA1 PE=1 SV=3	1139	46878	31	19	22	15	59.1	5.37	1578	1	0	0	888.461	887.454	1	887.496	-0.0427	0	43.83	0.065	K	AVLTIDEK	G			409.1640.1640.1.dta
409	sp|P01009|A1AT_HUMAN	Alpha-1-antitrypsin OS=Homo sapiens GN=SERPINA1 PE=1 SV=3	1139	46878	31	19	22	15	59.1	5.37	1631	1	0	0	922.498	921.491	1	921.419	0.0715	0	32.16	0.61	K	FLENEDR	R			409.1446.1446.1.dta
409	sp|P01009|A1AT_HUMAN	Alpha-1-antitrypsin OS=Homo sapiens GN=SERPINA1 PE=1 SV=3	1139	46878	31	19	22	15	59.1	5.37	1752	1	0	0	991.489	990.482	1	990.466	0.0159	0	34.02	0.45	K	QINDYVEK	G	Gln->pyro-Glu (N-term Q)	1.00000000.0	409.1816.1816.1.dta
409	sp|P01009|A1AT_HUMAN	Alpha-1-antitrypsin OS=Homo sapiens GN=SERPINA1 PE=1 SV=3	1139	46878	31	19	22	15	59.1	5.37	1755	1	0	0	497.031	992.047	2	990.466	1.5808	0	47.73	0.024	K	QINDYVEK	G	Gln->pyro-Glu (N-term Q)	1.00000000.0	409.1822.1822.2.dta
409	sp|P01009|A1AT_HUMAN	Alpha-1-antitrypsin OS=Homo sapiens GN=SERPINA1 PE=1 SV=3	1139	46878	31	19	22	15	59.1	5.37	1795	1	0	0	504.815	1007.61	2	1007.49	0.1223	0	32.31	0.65	K	QINDYVEK	G			409.1614.1614.2.dta
409	sp|P01009|A1AT_HUMAN	Alpha-1-antitrypsin OS=Homo sapiens GN=SERPINA1 PE=1 SV=3	1139	46878	31	19	22	15	59.1	5.37	1809	1	0	0	508.205	1014.4	2	1014.61	-0.2117	0	49.88	0.014	K	SVLGQLGITK	V			409.2093.2093.2.dta
409	sp|P01009|A1AT_HUMAN	Alpha-1-antitrypsin OS=Homo sapiens GN=SERPINA1 PE=1 SV=3	1139	46878	31	19	22	15	59.1	5.37	1957	1	0	0	538.731	1075.45	2	1075.61	-0.1623	0	37.01	0.25	K	LSSWVLLMK	Y			409.2421.2421.2.dta
409	sp|P01009|A1AT_HUMAN	Alpha-1-antitrypsin OS=Homo sapiens GN=SERPINA1 PE=1 SV=3	1139	46878	31	19	22	15	59.1	5.37	1991	1	0	0	547.078	1092.14	2	1091.6	0.537	0	48.91	0.018	K	LSSWVLLMK	Y	Oxidation (M)	0.000000020.0	409.2156.2156.2.dta
409	sp|P01009|A1AT_HUMAN	Alpha-1-antitrypsin OS=Homo sapiens GN=SERPINA1 PE=1 SV=3	1139	46878	31	19	22	15	59.1	5.37	2012	1	0	0	556.281	1110.55	2	1109.6	0.951	0	46.32	0.023	K	LSITGTYDLK	S			409.2514.2514.2.dta
409	sp|P01009|A1AT_HUMAN	Alpha-1-antitrypsin OS=Homo sapiens GN=SERPINA1 PE=1 SV=3	1139	46878	31	19	22	15	59.1	5.37	2222	1	0	0	610.948	1219.88	2	1219.7	0.182	1	48.54	0.026	K	KLSSWVLLMK	Y	Oxidation (M)	0.0000000020.0	409.2000.2000.2.dta
409	sp|P01009|A1AT_HUMAN	Alpha-1-antitrypsin OS=Homo sapiens GN=SERPINA1 PE=1 SV=3	1139	46878	31	19	22	15	59.1	5.37	2290	1	0	0	416.94	1247.8	3	1246.6	1.2037	0	31.49	0.85	R	LGMFNIQHCK	K			409.1800.1800.3.dta
409	sp|P01009|A1AT_HUMAN	Alpha-1-antitrypsin OS=Homo sapiens GN=SERPINA1 PE=1 SV=3	1139	46878	31	19	22	15	59.1	5.37	2494	1	0	0	445.095	1332.26	3	1332.77	-0.5015	2	38.41	0.23	K	LVDKFLEDVKK	L			409.2410.2410.3.dta
409	sp|P01009|A1AT_HUMAN	Alpha-1-antitrypsin OS=Homo sapiens GN=SERPINA1 PE=1 SV=3	1139	46878	31	19	22	15	59.1	5.37	2502	1	0	0	667.801	1333.59	2	1332.77	0.8216	2	36.38	0.28	K	LVDKFLEDVKK	L			409.1741.1741.2.dta
409	sp|P01009|A1AT_HUMAN	Alpha-1-antitrypsin OS=Homo sapiens GN=SERPINA1 PE=1 SV=3	1139	46878	31	19	22	15	59.1	5.37	3149	1	0	0	821.831	1641.65	2	1640.86	0.7916	0	67.52	0.00019	K	ITPNLAEFAFSLYR	Q			409.2564.2564.2.dta
409	sp|P01009|A1AT_HUMAN	Alpha-1-antitrypsin OS=Homo sapiens GN=SERPINA1 PE=1 SV=3	1139	46878	31	19	22	15	59.1	5.37	3366	1	0	0	890.836	1779.66	2	1778.76	0.897	0	37.96	0.19	K	TDTSHHDQDHPTFNK	I			409.1186.1186.2.dta
409	sp|P01009|A1AT_HUMAN	Alpha-1-antitrypsin OS=Homo sapiens GN=SERPINA1 PE=1 SV=3	1139	46878	31	19	22	15	59.1	5.37	3402	1	0	0	902.823	1803.63	2	1802.95	0.6792	0	75.63	3.6e-05	K	LQHLENELTHDIITK	F			409.1832.1832.2.dta
409	sp|P01009|A1AT_HUMAN	Alpha-1-antitrypsin OS=Homo sapiens GN=SERPINA1 PE=1 SV=3	1139	46878	31	19	22	15	59.1	5.37	3459	1	0	0	918.166	1834.32	2	1832.92	1.401	0	82.72	7e-06	K	VFSNGADLSGVTEEAPLK	L			409.1958.1958.2.dta
409	sp|P01009|A1AT_HUMAN	Alpha-1-antitrypsin OS=Homo sapiens GN=SERPINA1 PE=1 SV=3	1139	46878	31	19	22	15	59.1	5.37	3492	1	0	0	928.157	1854.3	2	1854.97	-0.6714	0	38.77	0.16	K	FNKPFVFLMIEQNTK	S			409.2370.2370.2.dta
409	sp|P01009|A1AT_HUMAN	Alpha-1-antitrypsin OS=Homo sapiens GN=SERPINA1 PE=1 SV=3	1139	46878	31	19	22	15	59.1	5.37	3556	1	0	1	946.701	1891.39	2	1890.85	0.5395	0	84.7	4.1e-06	K	DTEEEDFHVDQVTTVK	V			409.1769.1769.2.dta
409	sp|P01009|A1AT_HUMAN	Alpha-1-antitrypsin OS=Homo sapiens GN=SERPINA1 PE=1 SV=3	1139	46878	31	19	22	15	59.1	5.37	3558	1	0	1	631.634	1891.88	3	1890.85	1.0315	0	34.25	0.34	K	DTEEEDFHVDQVTTVK	V			409.1738.1738.3.dta
409	sp|P01009|A1AT_HUMAN	Alpha-1-antitrypsin OS=Homo sapiens GN=SERPINA1 PE=1 SV=3	1139	46878	31	19	22	15	59.1	5.37	3779	1	0	0	1029.67	2057.32	2	2056.94	0.3857	0	49.2	0.013	K	LYHSEAFTVNFGDTEEAK	K			409.1964.1964.2.dta
409	sp|P01009|A1AT_HUMAN	Alpha-1-antitrypsin OS=Homo sapiens GN=SERPINA1 PE=1 SV=3	1139	46878	31	19	22	15	59.1	5.37	3907	1	0	0	728.923	2183.75	3	2185.03	-1.2841	1	53.7	0.0045	K	LYHSEAFTVNFGDTEEAKK	Q			409.1866.1866.3.dta
409	sp|P01009|A1AT_HUMAN	Alpha-1-antitrypsin OS=Homo sapiens GN=SERPINA1 PE=1 SV=3	1139	46878	31	19	22	15	59.1	5.37	3988	1	0	0	1130.53	2259.05	2	2258.13	0.9188	0	59.32	0.0013	K	GTEAAGAMFLEAIPMSIPPEVK	F			409.2540.2540.2.dta
409	sp|P01009|A1AT_HUMAN	Alpha-1-antitrypsin OS=Homo sapiens GN=SERPINA1 PE=1 SV=3	1139	46878	31	19	22	15	59.1	5.37	3989	1	0	0	754.029	2259.06	3	2258.13	0.9322	0	53.83	0.0048	K	GTEAAGAMFLEAIPMSIPPEVK	F			409.2544.2544.3.dta
409	sp|P01009|A1AT_HUMAN	Alpha-1-antitrypsin OS=Homo sapiens GN=SERPINA1 PE=1 SV=3	1139	46878	31	19	22	15	59.1	5.37	4004	1	0	0	759.457	2275.35	3	2274.13	1.221	0	51.38	0.0067	K	GTEAAGAMFLEAIPMSIPPEVK	F	Oxidation (M)	0.0000000000000020000000.0	409.2429.2429.3.dta
409	sp|P01009|A1AT_HUMAN	Alpha-1-antitrypsin OS=Homo sapiens GN=SERPINA1 PE=1 SV=3	1139	46878	31	19	22	15	59.1	5.37	4005	1	0	0	1138.84	2275.67	2	2274.13	1.5379	0	62.97	0.00052	K	GTEAAGAMFLEAIPMSIPPEVK	F	Oxidation (M)	0.0000000000000020000000.0	409.2428.2428.2.dta
409	sp|P01009|A1AT_HUMAN	Alpha-1-antitrypsin OS=Homo sapiens GN=SERPINA1 PE=1 SV=3	1139	46878	31	19	22	15	59.1	5.37	4021	1	0	0	1146.87	2291.73	2	2290.12	1.607	0	53.3	0.0053	K	GTEAAGAMFLEAIPMSIPPEVK	F	2 Oxidation (M)	0.0000000200000020000000.0	409.2337.2337.2.dta
409	sp|P01009|A1AT_HUMAN	Alpha-1-antitrypsin OS=Homo sapiens GN=SERPINA1 PE=1 SV=3	1139	46878	31	19	22	15	59.1	5.37	4200	1	0	0	1288.25	2574.48	2	2573.33	1.1458	0	77.31	2e-05	R	TLNQPDSQLQLTTGNGLFLSEGLK	L			409.2325.2325.2.dta
409	sp|P01009|A1AT_HUMAN	Alpha-1-antitrypsin OS=Homo sapiens GN=SERPINA1 PE=1 SV=3	1139	46878	31	19	22	15	59.1	5.37	4266	1	0	0	902.823	2705.45	3	2706.36	-0.9135	1	44.71	0.027	K	LQHLENELTHDIITKFLENEDR	R			409.1832.1832.3.dta
409	sp|P68363|TBA1B_HUMAN	Tubulin alpha-1B chain OS=Homo sapiens GN=TUBA1B PE=1 SV=1	446	50804	10	6	7	5	23.1	4.94	1977	1	0	0	1085.64	1084.64	1	1084.61	0.0239	0	31.92	0.72	K	EIIDLVLDR	I			409.2302.2302.1.dta
409	sp|P68363|TBA1B_HUMAN	Tubulin alpha-1B chain OS=Homo sapiens GN=TUBA1B PE=1 SV=1	446	50804	10	6	7	5	23.1	4.94	1978	1	0	0	543.51	1085	2	1084.61	0.3918	0	39.92	0.16	K	EIIDLVLDR	I			409.2322.2322.2.dta
409	sp|P68363|TBA1B_HUMAN	Tubulin alpha-1B chain OS=Homo sapiens GN=TUBA1B PE=1 SV=1	446	50804	10	6	7	5	23.1	4.94	3049	1	0	0	793.244	1584.47	2	1583.74	0.7294	0	74.84	4.1e-05	R	SIQFVDWCPTGFK	V			409.2320.2320.2.dta
409	sp|P68363|TBA1B_HUMAN	Tubulin alpha-1B chain OS=Homo sapiens GN=TUBA1B PE=1 SV=1	446	50804	10	6	7	5	23.1	4.94	3238	1	0	0	568.118	1701.33	3	1700.9	0.4343	0	60.05	0.0013	R	AVFVDLEPTVIDEVR	T			409.2338.2338.3.dta
409	sp|P68363|TBA1B_HUMAN	Tubulin alpha-1B chain OS=Homo sapiens GN=TUBA1B PE=1 SV=1	446	50804	10	6	7	5	23.1	4.94	3239	1	0	0	852.239	1702.46	2	1700.9	1.5641	0	74.02	5.1e-05	R	AVFVDLEPTVIDEVR	T			409.2328.2328.2.dta
409	sp|P68363|TBA1B_HUMAN	Tubulin alpha-1B chain OS=Homo sapiens GN=TUBA1B PE=1 SV=1	446	50804	10	6	7	5	23.1	4.94	3273	1	0	0	574.108	1719.3	3	1717.87	1.4281	0	36.61	0.27	R	NLDIERPTYTNLNR	L			409.1768.1768.3.dta
409	sp|P68363|TBA1B_HUMAN	Tubulin alpha-1B chain OS=Homo sapiens GN=TUBA1B PE=1 SV=1	446	50804	10	6	7	5	23.1	4.94	3275	1	0	0	860.806	1719.6	2	1717.87	1.7221	0	40.99	0.092	R	NLDIERPTYTNLNR	L			409.1770.1770.2.dta
409	sp|P68363|TBA1B_HUMAN	Tubulin alpha-1B chain OS=Homo sapiens GN=TUBA1B PE=1 SV=1	446	50804	10	6	7	5	23.1	4.94	3336	1	0	0	879.527	1757.04	2	1755.96	1.0829	0	57.04	0.0019	R	IHFPLATYAPVISAEK	A			409.2184.2184.2.dta
409	sp|P68363|TBA1B_HUMAN	Tubulin alpha-1B chain OS=Homo sapiens GN=TUBA1B PE=1 SV=1	446	50804	10	6	7	5	23.1	4.94	3515	1	0	0	933.799	1865.58	2	1863.9	1.6855	0	69.38	0.00015	R	AVCMLSNTTAIAEAWAR	L			409.2353.2353.2.dta
409	sp|P68363|TBA1B_HUMAN	Tubulin alpha-1B chain OS=Homo sapiens GN=TUBA1B PE=1 SV=1	446	50804	10	6	7	5	23.1	4.94	3718	1	0	0	1005.17	2008.32	2	2006.89	1.4316	0	89.79	1.1e-06	K	TIGGGDDSFNTFFSETGAGK	H			409.2249.2249.2.dta
409	sp|P50990|TCPQ_HUMAN	T-complex protein 1 subunit theta OS=Homo sapiens GN=CCT8 PE=1 SV=4	439	60153	10	5	9	5	17.5	5.42	2084	1	0	1	573.815	1145.61	2	1145.59	0.0218	0	49.82	0.012	R	DIDEVSSLLR	T			409.2185.2185.2.dta
409	sp|P50990|TCPQ_HUMAN	T-complex protein 1 subunit theta OS=Homo sapiens GN=CCT8 PE=1 SV=4	439	60153	10	5	9	5	17.5	5.42	2123	1	0	1	585.285	1168.55	2	1167.59	0.9624	0	43.02	0.057	K	QYGNEVFLAK	L			409.1850.1850.2.dta
409	sp|P50990|TCPQ_HUMAN	T-complex protein 1 subunit theta OS=Homo sapiens GN=CCT8 PE=1 SV=4	439	60153	10	5	9	5	17.5	5.42	2131	1	0	1	587.563	1173.11	2	1172.64	0.4718	0	44.91	0.053	K	EDGAISTIVLR	G			409.1985.1985.2.dta
409	sp|P50990|TCPQ_HUMAN	T-complex protein 1 subunit theta OS=Homo sapiens GN=CCT8 PE=1 SV=4	439	60153	10	5	9	5	17.5	5.42	2253	1	0	1	617.182	1232.35	2	1231.6	0.7467	0	56.07	0.0036	K	VADMALHYANK	Y			409.1580.1580.2.dta
409	sp|P50990|TCPQ_HUMAN	T-complex protein 1 subunit theta OS=Homo sapiens GN=CCT8 PE=1 SV=4	439	60153	10	5	9	5	17.5	5.42	2429	1	0	1	436.789	1307.35	3	1306.63	0.7161	0	33.72	0.6	K	HFSGLEEAVYR	N			409.1790.1790.3.dta
409	sp|P50990|TCPQ_HUMAN	T-complex protein 1 subunit theta OS=Homo sapiens GN=CCT8 PE=1 SV=4	439	60153	10	5	9	5	17.5	5.42	2430	1	0	1	654.818	1307.62	2	1306.63	0.9903	0	47.37	0.019	K	HFSGLEEAVYR	N			409.1788.1788.2.dta
409	sp|P50990|TCPQ_HUMAN	T-complex protein 1 subunit theta OS=Homo sapiens GN=CCT8 PE=1 SV=4	439	60153	10	5	9	5	17.5	5.42	2499	1	0	1	667.61	1333.21	2	1332.74	0.4657	0	99.54	1.9e-07	K	LFVTNDAATILR	E			409.2140.2140.2.dta
409	sp|P50990|TCPQ_HUMAN	T-complex protein 1 subunit theta OS=Homo sapiens GN=CCT8 PE=1 SV=4	439	60153	10	5	9	5	17.5	5.42	2547	1	0	1	677.678	1353.34	2	1353.75	-0.4085	0	32.99	0.72	R	LVPGGGATEIELAK	Q			409.1858.1858.2.dta
409	sp|P50990|TCPQ_HUMAN	T-complex protein 1 subunit theta OS=Homo sapiens GN=CCT8 PE=1 SV=4	439	60153	10	5	9	5	17.5	5.42	2954	1	0	1	770.426	1538.84	2	1537.77	1.0679	0	37.02	0.22	K	DMLEAGILDTYLGK	Y			409.2490.2490.2.dta
409	sp|P50990|TCPQ_HUMAN	T-complex protein 1 subunit theta OS=Homo sapiens GN=CCT8 PE=1 SV=4	439	60153	10	5	9	5	17.5	5.42	3014	1	0	1	523.237	1566.69	3	1566.84	-0.1477	1	35.84	0.26	K	HEKEDGAISTIVLR	G			409.1732.1732.3.dta
409	sp|P30101|PDIA3_HUMAN	Protein disulfide-isomerase A3 OS=Homo sapiens GN=PDIA3 PE=1 SV=4	402	57146	7	5	7	5	16.6	5.98	1975	1	0	1	543.138	1084.26	2	1083.56	0.7018	0	40.34	0.13	K	YGVSGYPTLK	I			409.1792.1792.2.dta
409	sp|P30101|PDIA3_HUMAN	Protein disulfide-isomerase A3 OS=Homo sapiens GN=PDIA3 PE=1 SV=4	402	57146	7	5	7	5	16.6	5.98	2159	1	0	1	596.586	1191.16	2	1190.59	0.5635	0	74.48	5.3e-05	R	LAPEYEAAATR	L			409.1564.1564.2.dta
409	sp|P30101|PDIA3_HUMAN	Protein disulfide-isomerase A3 OS=Homo sapiens GN=PDIA3 PE=1 SV=4	402	57146	7	5	7	5	16.6	5.98	2559	1	0	1	679.943	1357.87	2	1358.65	-0.7788	0	52.19	0.008	R	FLQDYFDGNLK	R			409.2196.2197.2.dta
409	sp|P30101|PDIA3_HUMAN	Protein disulfide-isomerase A3 OS=Homo sapiens GN=PDIA3 PE=1 SV=4	402	57146	7	5	7	5	16.6	5.98	2591	1	0	1	685.537	1369.06	2	1367.66	1.402	0	38.32	0.21	K	SEPIPESNDGPVK	V			409.1508.1508.2.dta
409	sp|P30101|PDIA3_HUMAN	Protein disulfide-isomerase A3 OS=Homo sapiens GN=PDIA3 PE=1 SV=4	402	57146	7	5	7	5	16.6	5.98	2594	1	0	1	685.933	1369.85	2	1369.69	0.1631	0	57.78	0.0018	R	ELSDFISYLQR	E			409.2412.2412.2.dta
409	sp|P30101|PDIA3_HUMAN	Protein disulfide-isomerase A3 OS=Homo sapiens GN=PDIA3 PE=1 SV=4	402	57146	7	5	7	5	16.6	5.98	3106	1	0	1	810.989	1619.96	2	1618.78	1.186	0	80.31	9.7e-06	K	DLLIAYYDVDYEK	N			409.2341.2341.2.dta
409	sp|P30101|PDIA3_HUMAN	Protein disulfide-isomerase A3 OS=Homo sapiens GN=PDIA3 PE=1 SV=4	402	57146	7	5	7	5	16.6	5.98	3175	1	0	1	833.178	1664.34	2	1663.75	0.5907	0	61.1	0.0012	K	MDATANDVPSPYEVR	G			409.1796.1796.2.dta
409	sp|P31150|GDIA_HUMAN	Rab GDP dissociation inhibitor alpha OS=Homo sapiens GN=GDI1 PE=1 SV=2	394	51177	7	6	6	6	19.9	5	1859	1	1	1	514.585	1027.16	2	1026.54	0.617	0	58.41	0.0021	K	VVEGSFVYK	G			409.1733.1733.2.dta
409	sp|P31150|GDIA_HUMAN	Rab GDP dissociation inhibitor alpha OS=Homo sapiens GN=GDI1 PE=1 SV=2	394	51177	7	6	6	6	19.9	5	2801	1	1	1	735.455	1468.89	2	1467.67	1.2284	0	55.77	0.0028	K	TFEGVDPQTTSMR	D			409.1728.1728.2.dta
409	sp|P31150|GDIA_HUMAN	Rab GDP dissociation inhibitor alpha OS=Homo sapiens GN=GDI1 PE=1 SV=2	394	51177	7	6	6	6	19.9	5	3158	1	1	1	828.24	1654.47	2	1653.8	0.662	0	78.55	1.8e-05	K	FLVFVANFDENDPK	T			409.2377.2377.2.dta
409	sp|P31150|GDIA_HUMAN	Rab GDP dissociation inhibitor alpha OS=Homo sapiens GN=GDI1 PE=1 SV=2	394	51177	7	6	6	6	19.9	5	3467	1	1	1	920.336	1838.66	2	1837.82	0.8426	0	78.24	1.7e-05	R	TDDYLDQPCLETVNR	I			409.1920.1920.2.dta
409	sp|P31150|GDIA_HUMAN	Rab GDP dissociation inhibitor alpha OS=Homo sapiens GN=GDI1 PE=1 SV=2	394	51177	7	6	6	6	19.9	5	3868	1	1	1	1074.48	2146.95	2	2146.01	0.9409	0	59.48	0.00099	R	NPYYGGESSSITPLEELYK	R			409.2260.2260.2.dta
409	sp|P31150|GDIA_HUMAN	Rab GDP dissociation inhibitor alpha OS=Homo sapiens GN=GDI1 PE=1 SV=2	394	51177	7	6	6	6	19.9	5	3926	1	1	0	1100.38	2198.75	2	2198.05	0.7036	0	68.9	0.00016	K	NTNDANSCQIIIPQNQVNR	K			409.1760.1760.2.dta
409	sp|P31150|GDIA_HUMAN	Rab GDP dissociation inhibitor alpha OS=Homo sapiens GN=GDI1 PE=1 SV=2	394	51177	7	6	6	6	19.9	5	3927	1	1	0	734.115	2199.32	3	2198.05	1.2731	0	40.36	0.11	K	NTNDANSCQIIIPQNQVNR	K			409.1764.1764.3.dta
409	sp|Q9UJU6|DBNL_HUMAN	Drebrin-like protein OS=Homo sapiens GN=DBNL PE=1 SV=1	379	48463	6	5	6	5	20.7	5.02	2541	1	1	1	676.094	1350.17	2	1348.6	1.5731	0	48.51	0.032	R	YQEQGGEASPQR	T			409.1205.1205.2.dta
409	sp|Q9UJU6|DBNL_HUMAN	Drebrin-like protein OS=Homo sapiens GN=DBNL PE=1 SV=1	379	48463	6	5	6	5	20.7	5.02	2628	1	1	0	695.39	1388.77	2	1388.67	0.0972	0	65.05	0.00034	R	TWEQQQEVVSR	N			409.1596.1596.2.dta
409	sp|Q9UJU6|DBNL_HUMAN	Drebrin-like protein OS=Homo sapiens GN=DBNL PE=1 SV=1	379	48463	6	5	6	5	20.7	5.02	3013	1	1	0	784.192	1566.37	2	1565.73	0.6366	0	68.74	0.0002	K	GACASHVSTMASFLK	G			409.1902.1902.2.dta
409	sp|Q9UJU6|DBNL_HUMAN	Drebrin-like protein OS=Homo sapiens GN=DBNL PE=1 SV=1	379	48463	6	5	6	5	20.7	5.02	3037	1	1	0	790.248	1578.48	2	1577.66	0.822	0	37.59	0.23	R	AEEDVEPECIMEK	V			409.1802.1802.2.dta
409	sp|Q9UJU6|DBNL_HUMAN	Drebrin-like protein OS=Homo sapiens GN=DBNL PE=1 SV=1	379	48463	6	5	6	5	20.7	5.02	3715	1	1	0	1003.84	2005.66	2	2004.93	0.7265	0	81.87	7.3e-06	R	VAGTGEGGLEEMVEELNSGK	V			409.2389.2389.2.dta
409	sp|Q9UJU6|DBNL_HUMAN	Drebrin-like protein OS=Homo sapiens GN=DBNL PE=1 SV=1	379	48463	6	5	6	5	20.7	5.02	3810	1	1	0	1043.76	2085.5	2	2084.94	0.5575	0	76.88	2.6e-05	K	SPTDWALFTYEGNSNDIR	V			409.2321.2321.2.dta
409	sp|P17661|DESM_HUMAN	Desmin OS=Homo sapiens GN=DES PE=1 SV=3	358	53560	7	6	7	6	18.1	5.21	1780	2	0	1	501.133	1000.25	2	999.56	0.6916	0	31.53	1.1	K	LQEEIQLK	E			409.1708.1708.2.dta
409	sp|P17661|DESM_HUMAN	Desmin OS=Homo sapiens GN=DES PE=1 SV=3	358	53560	7	6	7	6	18.1	5.21	1897	1	0	1	524.078	1046.14	2	1045.54	0.6003	0	55.49	0.0044	K	VSDLTQAANK	N			409.1324.1324.2.dta
409	sp|P17661|DESM_HUMAN	Desmin OS=Homo sapiens GN=DES PE=1 SV=3	358	53560	7	6	7	6	18.1	5.21	2020	1	0	0	558.277	1114.54	2	1114.56	-0.022	0	43.25	0.055	K	VELQELNDR	F			409.1712.1712.2.dta
409	sp|P17661|DESM_HUMAN	Desmin OS=Homo sapiens GN=DES PE=1 SV=3	358	53560	7	6	7	6	18.1	5.21	2933	1	0	1	765.123	1528.23	2	1527.7	0.5355	0	60.39	0.0012	R	FASEASGYQDNIAR	L			409.1617.1617.2.dta
409	sp|P17661|DESM_HUMAN	Desmin OS=Homo sapiens GN=DES PE=1 SV=3	358	53560	7	6	7	6	18.1	5.21	3004	1	0	1	521.85	1562.53	3	1560.85	1.6756	1	48.94	0.016	R	RIESLNEEIAFLK	K			409.2148.2148.3.dta
409	sp|P17661|DESM_HUMAN	Desmin OS=Homo sapiens GN=DES PE=1 SV=3	358	53560	7	6	7	6	18.1	5.21	3190	1	0	1	837.392	1672.77	2	1672.85	-0.0844	0	77.22	1.9e-05	R	FLEQQNAALAAEVNR	L			409.1893.1893.2.dta
409	sp|P17661|DESM_HUMAN	Desmin OS=Homo sapiens GN=DES PE=1 SV=3	358	53560	7	6	7	6	18.1	5.21	3353	1	0	1	885.284	1768.55	2	1767.83	0.7253	0	51.85	0.0079	R	DGEVVSEATQQQHEVL	-			409.1821.1821.2.dta
409	sp|P08670|VIME_HUMAN	Vimentin OS=Homo sapiens GN=VIM PE=1 SV=4	303	53676	6	5	6	5	15.2	5.06	1789	1	0	1	1006.48	1005.47	1	1005.48	-0.006	0	35.15	0.36	R	QQYESVAAK	N	Gln->pyro-Glu (N-term Q)	1.000000000.0	409.1530.1530.1.dta
409	sp|P08670|VIME_HUMAN	Vimentin OS=Homo sapiens GN=VIM PE=1 SV=4	303	53676	6	5	6	5	15.2	5.06	1996	1	0	1	548.037	1094.06	2	1092.52	1.5399	0	65.76	0.00034	K	FADLSEAANR	N			409.1660.1660.2.dta
409	sp|P08670|VIME_HUMAN	Vimentin OS=Homo sapiens GN=VIM PE=1 SV=4	303	53676	6	5	6	5	15.2	5.06	2020	1	0	0	558.277	1114.54	2	1114.56	-0.022	0	43.25	0.055	K	VELQELNDR	F			409.1712.1712.2.dta
409	sp|P08670|VIME_HUMAN	Vimentin OS=Homo sapiens GN=VIM PE=1 SV=4	303	53676	6	5	6	5	15.2	5.06	2308	1	0	1	628.154	1254.29	2	1253.56	0.7331	0	44.98	0.049	R	LGDLYEEEMR	E			409.1868.1868.2.dta
409	sp|P08670|VIME_HUMAN	Vimentin OS=Homo sapiens GN=VIM PE=1 SV=4	303	53676	6	5	6	5	15.2	5.06	2957	1	0	1	770.876	1539.74	2	1538.9	0.8337	1	47.11	0.021	K	ILLAELEQLKGQGK	S			409.2085.2085.2.dta
409	sp|P08670|VIME_HUMAN	Vimentin OS=Homo sapiens GN=VIM PE=1 SV=4	303	53676	6	5	6	5	15.2	5.06	3913	1	0	1	1094.41	2186.8	2	2185.96	0.8409	0	66.81	0.00022	R	EMEENFAVEAANYQDTIGR	L			409.2154.2154.2.dta
409	sp|P01008|ANT3_HUMAN	Antithrombin-III OS=Homo sapiens GN=SERPINC1 PE=1 SV=1	278	53025	5	5	5	5	16.8	6.32	2935	1	0	1	765.638	1529.26	2	1527.74	1.5249	0	48.53	0.019	R	FATTFYQHLADSK	N			409.1929.1929.2.dta
409	sp|P01008|ANT3_HUMAN	Antithrombin-III OS=Homo sapiens GN=SERPINC1 PE=1 SV=1	278	53025	5	5	5	5	16.8	6.32	3185	1	0	1	835.649	1669.28	2	1667.92	1.3671	0	60.64	0.0012	K	GDDITMVLILPKPEK	S			409.2209.2209.2.dta
409	sp|P01008|ANT3_HUMAN	Antithrombin-III OS=Homo sapiens GN=SERPINC1 PE=1 SV=1	278	53025	5	5	5	5	16.8	6.32	3321	1	0	1	875.929	1749.84	2	1749.66	0.1792	0	60.11	0.001	K	ADGESCSASMMYQEGK	F			409.1602.1602.2.dta
409	sp|P01008|ANT3_HUMAN	Antithrombin-III OS=Homo sapiens GN=SERPINC1 PE=1 SV=1	278	53025	5	5	5	5	16.8	6.32	3477	1	0	1	925.185	1848.35	2	1847.9	0.4573	0	68.71	0.00018	K	EQLQDMGLVDLFSPEK	S			409.2493.2493.2.dta
409	sp|P01008|ANT3_HUMAN	Antithrombin-III OS=Homo sapiens GN=SERPINC1 PE=1 SV=1	278	53025	5	5	5	5	16.8	6.32	3713	1	0	1	668.713	2003.12	3	2001.96	1.1563	2	45.05	0.028	K	KATEDEGSEQKIPEATNR	R			409.1289.1289.3.dta
409	sp|P07237|PDIA1_HUMAN	Protein disulfide-isomerase OS=Homo sapiens GN=P4HB PE=1 SV=3	266	57480	7	4	5	3	11.8	4.76	1753	1	0	1	496.676	991.338	2	990.539	0.7991	0	41.27	0.095	K	ENLLDFIK	H			409.2396.2396.2.dta
409	sp|P07237|PDIA1_HUMAN	Protein disulfide-isomerase OS=Homo sapiens GN=P4HB PE=1 SV=3	266	57480	7	4	5	3	11.8	4.76	1782	1	0	1	502.195	1002.38	2	1001.55	0.8251	1	32.77	0.71	K	LKAEGSEIR	L			409.1248.1248.2.dta
409	sp|P07237|PDIA1_HUMAN	Protein disulfide-isomerase OS=Homo sapiens GN=P4HB PE=1 SV=3	266	57480	7	4	5	3	11.8	4.76	2393	1	0	1	646.461	1290.91	2	1292.59	-1.6852	0	60.44	0.0011	K	MDSTANEVEAVK	V			409.1516.1516.2.dta
409	sp|P07237|PDIA1_HUMAN	Protein disulfide-isomerase OS=Homo sapiens GN=P4HB PE=1 SV=3	266	57480	7	4	5	3	11.8	4.76	2400	1	0	1	647.656	1293.3	2	1292.59	0.706	0	69.82	0.00014	K	MDSTANEVEAVK	V			409.1513.1513.2.dta
409	sp|P07237|PDIA1_HUMAN	Protein disulfide-isomerase OS=Homo sapiens GN=P4HB PE=1 SV=3	266	57480	7	4	5	3	11.8	4.76	3367	1	0	1	891.156	1780.3	2	1779.83	0.4691	0	66.13	0.00032	K	VDATEESDLAQQYGVR	G			409.1904.1904.2.dta
409	sp|P07237|PDIA1_HUMAN	Protein disulfide-isomerase OS=Homo sapiens GN=P4HB PE=1 SV=3	266	57480	7	4	5	3	11.8	4.76	3454	1	0	1	612.08	1833.22	3	1832.91	0.3119	0	36.34	0.27	K	ILFIFIDSDHTDNQR	I			409.2312.2312.3.dta
409	sp|P07237|PDIA1_HUMAN	Protein disulfide-isomerase OS=Homo sapiens GN=P4HB PE=1 SV=3	266	57480	7	4	5	3	11.8	4.76	3456	1	0	1	917.749	1833.48	2	1832.91	0.5779	0	56.5	0.0027	K	ILFIFIDSDHTDNQR	I			409.2314.2314.2.dta
409	sp|P68371|TBB4B_HUMAN	Tubulin beta-4B chain OS=Homo sapiens GN=TUBB4B PE=1 SV=1	224	50255	4	4	4	4	12.1	4.79	2250	1	0	0	616.162	1230.31	2	1228.59	1.7178	0	60.36	0.0013	R	ISEQFTAMFR	R			409.2193.2193.2.dta
409	sp|P68371|TBB4B_HUMAN	Tubulin beta-4B chain OS=Homo sapiens GN=TUBB4B PE=1 SV=1	224	50255	4	4	4	4	12.1	4.79	2481	1	0	0	665.221	1328.43	2	1327.64	0.787	0	57.7	0.0029	R	INVYYNEATGGK	Y			409.1692.1692.2.dta
409	sp|P68371|TBB4B_HUMAN	Tubulin beta-4B chain OS=Homo sapiens GN=TUBB4B PE=1 SV=1	224	50255	4	4	4	4	12.1	4.79	3073	1	0	0	801.741	1601.47	2	1600.81	0.6538	0	59.72	0.0014	R	AVLVDLEPGTMDSVR	S			409.2122.2122.2.dta
409	sp|P68371|TBB4B_HUMAN	Tubulin beta-4B chain OS=Homo sapiens GN=TUBB4B PE=1 SV=1	224	50255	4	4	4	4	12.1	4.79	3437	1	0	1	608.74	1823.2	3	1821.92	1.2811	0	48.63	0.015	R	EIVHLQAGQCGNQIGAK	F			409.1592.1592.3.dta
409	sp|Q53EL6|PDCD4_HUMAN	Programmed cell death protein 4 OS=Homo sapiens GN=PDCD4 PE=1 SV=2	194	52102	3	3	3	3	10.2	5.07	2735	1	0	1	720.415	1438.82	2	1438.84	-0.0237	0	42.38	0.056	K	SGVPVLAVSLALEGK	A			409.2432.2432.2.dta
409	sp|Q53EL6|PDCD4_HUMAN	Programmed cell death protein 4 OS=Homo sapiens GN=PDCD4 PE=1 SV=2	194	52102	3	3	3	3	10.2	5.07	3376	1	0	1	894.922	1787.83	2	1787.84	-0.0111	0	65.05	0.00034	R	AVGDGILCNTYIDSYK	G			409.2141.2141.2.dta
409	sp|Q53EL6|PDCD4_HUMAN	Programmed cell death protein 4 OS=Homo sapiens GN=PDCD4 PE=1 SV=2	194	52102	3	3	3	3	10.2	5.07	3519	1	0	1	935.22	1868.43	2	1867.89	0.5351	0	86.62	2.6e-06	K	LLSDLCGTVMSTTDVEK	S			409.2101.2101.2.dta
409	sp|P51884|LUM_HUMAN	Lumican OS=Homo sapiens GN=LUM PE=1 SV=2	157	38747	3	2	3	2	11.8	6.16	2409	1	0	1	649.754	1297.49	2	1296.67	0.8255	0	54.7	0.0042	K	SLEDLQLTHNK	I			409.1697.1697.2.dta
409	sp|P51884|LUM_HUMAN	Lumican OS=Homo sapiens GN=LUM PE=1 SV=2	157	38747	3	2	3	2	11.8	6.16	3183	1	0	1	835.179	1668.34	2	1667.85	0.4908	0	59.37	0.0015	K	SLEYLDLSFNQIAR	L			409.2400.2400.2.dta
409	sp|P51884|LUM_HUMAN	Lumican OS=Homo sapiens GN=LUM PE=1 SV=2	157	38747	3	2	3	2	11.8	6.16	3415	1	0	1	906.733	1811.45	2	1809.83	1.6232	0	42.44	0.066	R	ISETSLPPDMYECLR	V			409.2089.2089.2.dta
409	sp|P46940|IQGA1_HUMAN	Ras GTPase-activating-like protein IQGAP1 OS=Homo sapiens GN=IQGAP1 PE=1 SV=1	126	189761	2	2	2	2	1.8	6.08	2460	1	0	1	660.634	1319.25	2	1317.66	1.5974	0	56.9	0.0029	R	ALESGDVNTVWK	Q			409.1872.1872.2.dta
409	sp|P46940|IQGA1_HUMAN	Ras GTPase-activating-like protein IQGAP1 OS=Homo sapiens GN=IQGAP1 PE=1 SV=1	126	189761	2	2	2	2	1.8	6.08	3540	1	0	1	942.061	1882.11	2	1882	0.1021	0	75.5	3.2e-05	R	ILAIGLINEALDEGDAQK	T			409.2517.2517.2.dta
414	sp|P27797|CALR_HUMAN	Calreticulin OS=Homo sapiens GN=CALR PE=1 SV=1	303	48283	8	4	7	3	14.4	4.29	1339	1	0	1	700.642	699.635	1	699.428	0.2068	0	37.53	0.33	K	NVLINK	D			414.1424.1424.1.dta
414	sp|P27797|CALR_HUMAN	Calreticulin OS=Homo sapiens GN=CALR PE=1 SV=1	303	48283	8	4	7	3	14.4	4.29	1441	1	0	1	737.595	736.588	1	736.412	0.1758	0	35.14	0.33	K	FVLSSGK	F			414.1583.1583.1.dta
414	sp|P27797|CALR_HUMAN	Calreticulin OS=Homo sapiens GN=CALR PE=1 SV=1	303	48283	8	4	7	3	14.4	4.29	1698	1	0	1	442.771	883.528	2	884.544	-1.0167	1	34.43	0.43	K	GKNVLINK	D			414.1282.1282.2.dta
414	sp|P27797|CALR_HUMAN	Calreticulin OS=Homo sapiens GN=CALR PE=1 SV=1	303	48283	8	4	7	3	14.4	4.29	1804	1	0	1	488.362	974.709	2	974.478	0.2305	0	51.46	0.011	K	GLQTSQDAR	F			414.1182.1182.2.dta
414	sp|P27797|CALR_HUMAN	Calreticulin OS=Homo sapiens GN=CALR PE=1 SV=1	303	48283	8	4	7	3	14.4	4.29	2083	1	0	1	565.725	1129.44	2	1129.49	-0.0569	1	37.85	0.21	K	FYGDEEKDK	G			414.1310.1310.2.dta
414	sp|P27797|CALR_HUMAN	Calreticulin OS=Homo sapiens GN=CALR PE=1 SV=1	303	48283	8	4	7	3	14.4	4.29	2575	1	0	1	705.174	1408.33	2	1409.62	-1.2885	0	65.2	0.00044	K	EQFLDGDGWTSR	W			414.1979.1979.2.dta
414	sp|P27797|CALR_HUMAN	Calreticulin OS=Homo sapiens GN=CALR PE=1 SV=1	303	48283	8	4	7	3	14.4	4.29	2581	1	0	1	706.176	1410.34	2	1409.62	0.7165	0	48.36	0.021	K	EQFLDGDGWTSR	W			414.1950.1950.2.dta
414	sp|P27797|CALR_HUMAN	Calreticulin OS=Homo sapiens GN=CALR PE=1 SV=1	303	48283	8	4	7	3	14.4	4.29	3142	1	0	1	901.194	1800.37	2	1799.83	0.5413	1	44.36	0.044	K	IKDPDASKPEDWDER	A			414.1519.1519.2.dta
414	sp|P01009|A1AT_HUMAN	Alpha-1-antitrypsin OS=Homo sapiens GN=SERPINA1 PE=1 SV=3	264	46878	5	3	5	3	18.4	5.37	2035	1	0	0	547.417	1092.82	2	1091.6	1.215	0	32.26	0.75	K	LSSWVLLMK	Y	Oxidation (M)	0.000000020.0	414.2123.2123.2.dta
414	sp|P01009|A1AT_HUMAN	Alpha-1-antitrypsin OS=Homo sapiens GN=SERPINA1 PE=1 SV=3	264	46878	5	3	5	3	18.4	5.37	3146	1	0	0	902.769	1803.52	2	1802.95	0.5712	0	53.86	0.0055	K	LQHLENELTHDIITK	F			414.1823.1823.2.dta
414	sp|P01009|A1AT_HUMAN	Alpha-1-antitrypsin OS=Homo sapiens GN=SERPINA1 PE=1 SV=3	264	46878	5	3	5	3	18.4	5.37	3194	1	0	0	918.332	1834.65	2	1832.92	1.7342	0	57.89	0.0021	K	VFSNGADLSGVTEEAPLK	L			414.1978.1978.2.dta
414	sp|P01009|A1AT_HUMAN	Alpha-1-antitrypsin OS=Homo sapiens GN=SERPINA1 PE=1 SV=3	264	46878	5	3	5	3	18.4	5.37	3270	1	0	1	946.472	1890.93	2	1890.85	0.0815	0	88.46	1.2e-06	K	DTEEEDFHVDQVTTVK	V			414.1758.1758.2.dta
414	sp|P01009|A1AT_HUMAN	Alpha-1-antitrypsin OS=Homo sapiens GN=SERPINA1 PE=1 SV=3	264	46878	5	3	5	3	18.4	5.37	3550	1	0	0	729.683	2186.03	3	2185.03	0.995	1	34.09	0.33	K	KLYHSEAFTVNFGDTEEAK	K			414.1826.1826.3.dta
414	sp|P01011|AACT_HUMAN	Alpha-1-antichymotrypsin OS=Homo sapiens GN=SERPINA3 PE=1 SV=2	226	47792	4	3	4	3	13.9	5.33	2038	1	0	1	548.139	1094.26	2	1093.62	0.6395	0	35.39	0.36	R	NLAVSQVVHK	A			414.1522.1522.2.dta
414	sp|P01011|AACT_HUMAN	Alpha-1-antichymotrypsin OS=Homo sapiens GN=SERPINA3 PE=1 SV=2	226	47792	4	3	4	3	13.9	5.33	2599	1	0	1	711.597	1421.18	2	1420.68	0.5043	0	45.47	0.046	R	DEELSCTVVELK	Y			414.1922.1922.2.dta
414	sp|P01011|AACT_HUMAN	Alpha-1-antichymotrypsin OS=Homo sapiens GN=SERPINA3 PE=1 SV=2	226	47792	4	3	4	3	13.9	5.33	3275	1	0	1	947.313	1892.61	2	1890.86	1.7473	0	49.75	0.013	R	LYGSEAFATDFQDSAAAK	K			414.2039.2039.2.dta
414	sp|P01011|AACT_HUMAN	Alpha-1-antichymotrypsin OS=Homo sapiens GN=SERPINA3 PE=1 SV=2	226	47792	4	3	4	3	13.9	5.33	3288	1	0	1	954.63	1907.24	2	1906.95	0.2923	0	97.48	2.1e-07	K	AVLDVFEEGTEASAATAVK	I			414.2146.2146.2.dta
416	sp|P01009|A1AT_HUMAN	Alpha-1-antitrypsin OS=Homo sapiens GN=SERPINA1 PE=1 SV=3	617	46878	14	6	14	6	28.9	5.37	1657	1	0	1	779.527	778.52	1	778.405	0.115	0	32.86	0.64	K	SPLFMGK	V			416.1770.1770.1.dta
416	sp|P01009|A1AT_HUMAN	Alpha-1-antitrypsin OS=Homo sapiens GN=SERPINA1 PE=1 SV=3	617	46878	14	6	14	6	28.9	5.37	1819	1	0	1	426.858	851.702	2	851.486	0.2152	0	52.55	0.0064	R	SASLHLPK	L			416.1466.1466.2.dta
416	sp|P01009|A1AT_HUMAN	Alpha-1-antitrypsin OS=Homo sapiens GN=SERPINA1 PE=1 SV=3	617	46878	14	6	14	6	28.9	5.37	1889	1	0	1	888.489	887.482	1	887.496	-0.0147	0	33.91	0.64	K	AVLTIDEK	G			416.1607.1607.1.dta
416	sp|P01009|A1AT_HUMAN	Alpha-1-antitrypsin OS=Homo sapiens GN=SERPINA1 PE=1 SV=3	617	46878	14	6	14	6	28.9	5.37	2037	1	0	1	991.482	990.475	1	990.466	0.0089	0	31.95	0.73	K	QINDYVEK	G	Gln->pyro-Glu (N-term Q)	1.00000000.0	416.1774.1774.1.dta
416	sp|P01009|A1AT_HUMAN	Alpha-1-antitrypsin OS=Homo sapiens GN=SERPINA1 PE=1 SV=3	617	46878	14	6	14	6	28.9	5.37	2090	1	0	1	508.301	1014.59	2	1014.61	-0.0197	0	48.26	0.019	K	SVLGQLGITK	V			416.1938.1938.2.dta
416	sp|P01009|A1AT_HUMAN	Alpha-1-antitrypsin OS=Homo sapiens GN=SERPINA1 PE=1 SV=3	617	46878	14	6	14	6	28.9	5.37	2248	1	0	1	547.144	1092.27	2	1091.6	0.668	0	50.95	0.011	K	LSSWVLLMK	Y	Oxidation (M)	0.000000020.0	416.2106.2106.2.dta
416	sp|P01009|A1AT_HUMAN	Alpha-1-antitrypsin OS=Homo sapiens GN=SERPINA1 PE=1 SV=3	617	46878	14	6	14	6	28.9	5.37	2274	1	0	1	556.142	1110.27	2	1109.6	0.673	0	54.21	0.0049	K	LSITGTYDLK	S			416.1882.1882.2.dta
416	sp|P01009|A1AT_HUMAN	Alpha-1-antitrypsin OS=Homo sapiens GN=SERPINA1 PE=1 SV=3	617	46878	14	6	14	6	28.9	5.37	2317	1	0	1	568.358	1134.7	2	1135.59	-0.8855	1	42.66	0.077	K	KQINDYVEK	G			416.1351.1351.2.dta
416	sp|P01009|A1AT_HUMAN	Alpha-1-antitrypsin OS=Homo sapiens GN=SERPINA1 PE=1 SV=3	617	46878	14	6	14	6	28.9	5.37	2438	1	0	1	603.227	1204.44	2	1203.7	0.7349	1	41.4	0.089	K	KLSSWVLLMK	Y			416.2130.2130.2.dta
416	sp|P01009|A1AT_HUMAN	Alpha-1-antitrypsin OS=Homo sapiens GN=SERPINA1 PE=1 SV=3	617	46878	14	6	14	6	28.9	5.37	2534	1	0	1	625.126	1248.24	2	1246.6	1.6428	0	37.56	0.25	R	LGMFNIQHCK	K			416.1764.1764.2.dta
416	sp|P01009|A1AT_HUMAN	Alpha-1-antitrypsin OS=Homo sapiens GN=SERPINA1 PE=1 SV=3	617	46878	14	6	14	6	28.9	5.37	3469	1	0	1	890.699	1779.38	2	1778.76	0.622	0	44.78	0.043	K	TDTSHHDQDHPTFNK	I			416.1163.1163.2.dta
416	sp|P01009|A1AT_HUMAN	Alpha-1-antitrypsin OS=Homo sapiens GN=SERPINA1 PE=1 SV=3	617	46878	14	6	14	6	28.9	5.37	3620	1	0	1	946.899	1891.78	2	1890.85	0.9345	0	82.07	6.2e-06	K	DTEEEDFHVDQVTTVK	V			416.1730.1730.2.dta
416	sp|P01009|A1AT_HUMAN	Alpha-1-antitrypsin OS=Homo sapiens GN=SERPINA1 PE=1 SV=3	617	46878	14	6	14	6	28.9	5.37	3800	1	0	1	687.177	2058.51	3	2056.94	1.5699	0	32.91	0.56	K	LYHSEAFTVNFGDTEEAK	K			416.1918.1918.3.dta
416	sp|P01009|A1AT_HUMAN	Alpha-1-antitrypsin OS=Homo sapiens GN=SERPINA1 PE=1 SV=3	617	46878	14	6	14	6	28.9	5.37	3903	1	0	1	729.723	2186.15	3	2185.03	1.1159	1	35.54	0.24	K	LYHSEAFTVNFGDTEEAKK	Q			416.1807.1807.3.dta
416	sp|P08670|VIME_HUMAN	Vimentin OS=Homo sapiens GN=VIM PE=1 SV=4	333	53676	8	2	8	2	16.7	5.06	1909	1	0	0	454.015	906.015	2	905.461	0.554	0	32.54	0.8	R	FLEQQNK	I			416.1306.1306.2.dta
416	sp|P08670|VIME_HUMAN	Vimentin OS=Homo sapiens GN=VIM PE=1 SV=4	333	53676	8	2	8	2	16.7	5.06	1944	1	0	0	466.884	931.753	2	931.461	0.2916	0	33.36	0.76	K	LLEGEESR	I			416.1324.1324.2.dta
416	sp|P08670|VIME_HUMAN	Vimentin OS=Homo sapiens GN=VIM PE=1 SV=4	333	53676	8	2	8	2	16.7	5.06	2071	1	0	1	1006.69	1005.69	1	1005.48	0.209	0	32.82	0.66	R	QQYESVAAK	N	Gln->pyro-Glu (N-term Q)	1.000000000.0	416.1496.1496.1.dta
416	sp|P08670|VIME_HUMAN	Vimentin OS=Homo sapiens GN=VIM PE=1 SV=4	333	53676	8	2	8	2	16.7	5.06	2461	1	0	1	608.953	1215.89	2	1215.62	0.2711	1	37.26	0.28	R	RQVDQLTNDK	A			416.1231.1231.2.dta
416	sp|P08670|VIME_HUMAN	Vimentin OS=Homo sapiens GN=VIM PE=1 SV=4	333	53676	8	2	8	2	16.7	5.06	2544	1	0	1	627.847	1253.68	2	1253.56	0.1191	0	53.99	0.004	R	LGDLYEEEMR	E			416.1822.1822.2.dta
416	sp|P08670|VIME_HUMAN	Vimentin OS=Homo sapiens GN=VIM PE=1 SV=4	333	53676	8	2	8	2	16.7	5.06	2656	1	0	1	652.417	1302.82	2	1302.66	0.1597	1	42.3	0.067	R	EKLQEEMLQR	E			416.1572.1572.2.dta
416	sp|P08670|VIME_HUMAN	Vimentin OS=Homo sapiens GN=VIM PE=1 SV=4	333	53676	8	2	8	2	16.7	5.06	2667	1	0	1	655.524	1309.03	2	1308.6	0.4353	0	42.44	0.081	K	NLQEAEEWYK	S			416.1886.1886.2.dta
416	sp|P08670|VIME_HUMAN	Vimentin OS=Homo sapiens GN=VIM PE=1 SV=4	333	53676	8	2	8	2	16.7	5.06	2917	1	0	1	715.652	1429.29	2	1427.7	1.5854	0	67.4	0.00026	R	SLYASSPGGVYATR	S			416.1686.1686.2.dta
416	sp|Q9UJU6|DBNL_HUMAN	Drebrin-like protein OS=Homo sapiens GN=DBNL PE=1 SV=1	314	48463	6	4	6	4	16.7	5.02	2099	1	0	1	510.084	1018.15	2	1016.56	1.5922	1	42.86	0.088	K	TNAVSEIKR	V			416.1250.1250.2.dta
416	sp|Q9UJU6|DBNL_HUMAN	Drebrin-like protein OS=Homo sapiens GN=DBNL PE=1 SV=1	314	48463	6	4	6	4	16.7	5.02	2641	1	0	1	648.997	1295.98	2	1295.63	0.354	0	34.69	0.46	K	QLTQPETHFGR	E	Gln->pyro-Glu (N-term Q)	1.00000000000.0	416.1738.1738.2.dta
416	sp|Q9UJU6|DBNL_HUMAN	Drebrin-like protein OS=Homo sapiens GN=DBNL PE=1 SV=1	314	48463	6	4	6	4	16.7	5.02	2752	1	0	1	675.516	1349.02	2	1348.6	0.4161	0	55.84	0.0063	R	YQEQGGEASPQR	T			416.1179.1179.2.dta
416	sp|Q9UJU6|DBNL_HUMAN	Drebrin-like protein OS=Homo sapiens GN=DBNL PE=1 SV=1	314	48463	6	4	6	4	16.7	5.02	2837	1	0	1	695.355	1388.7	2	1388.67	0.0274	0	64.77	0.00036	R	TWEQQQEVVSR	N			416.1563.1563.2.dta
416	sp|Q9UJU6|DBNL_HUMAN	Drebrin-like protein OS=Homo sapiens GN=DBNL PE=1 SV=1	314	48463	6	4	6	4	16.7	5.02	3182	1	0	1	789.758	1577.5	2	1577.66	-0.158	0	47.06	0.025	R	AEEDVEPECIMEK	V			416.1759.1759.2.dta
416	sp|Q9UJU6|DBNL_HUMAN	Drebrin-like protein OS=Homo sapiens GN=DBNL PE=1 SV=1	314	48463	6	4	6	4	16.7	5.02	3386	1	0	1	860.934	1719.85	2	1718.86	0.99	0	68.29	0.00013	R	FQDVGPQAPVGSVYQK	T			416.1735.1735.2.dta
416	sp|Q9BQE3|TBA1C_HUMAN	Tubulin alpha-1C chain OS=Homo sapiens GN=TUBA1C PE=1 SV=1	155	50548	3	2	3	2	7.6	4.96	2088	1	0	1	1015.51	1014.5	1	1014.57	-0.0682	0	31.04	0.98	K	DVNAAIATIK	T			416.1775.1775.1.dta
416	sp|Q9BQE3|TBA1C_HUMAN	Tubulin alpha-1C chain OS=Homo sapiens GN=TUBA1C PE=1 SV=1	155	50548	3	2	3	2	7.6	4.96	2233	1	0	1	543.384	1084.75	2	1084.61	0.14	0	62.47	0.00075	K	EIIDLVLDR	I			416.2232.2232.2.dta
416	sp|Q9BQE3|TBA1C_HUMAN	Tubulin alpha-1C chain OS=Homo sapiens GN=TUBA1C PE=1 SV=1	155	50548	3	2	3	2	7.6	4.96	3352	1	0	1	851.8	1701.59	2	1700.9	0.6873	0	61.06	0.00096	R	AVFVDLEPTVIDEVR	T			416.2268.2268.2.dta
416	sp|Q13509|TBB3_HUMAN	Tubulin beta-3 chain OS=Homo sapiens GN=TUBB3 PE=1 SV=2	142	50856	2	2	2	2	5.3	4.83	2688	1	0	0	661.224	1320.43	2	1318.7	1.7371	0	73.13	6.5e-05	R	IMNTFSVVPSPK	V			416.1944.1944.2.dta
416	sp|Q13509|TBB3_HUMAN	Tubulin beta-3 chain OS=Homo sapiens GN=TUBB3 PE=1 SV=2	142	50856	2	2	2	2	5.3	4.83	2841	1	0	1	695.911	1389.81	2	1389.68	0.1257	0	68.85	0.00014	K	EVDEQMLAIQSK	N			416.1783.1783.2.dta
416	sp|P07437|TBB5_HUMAN	Tubulin beta chain OS=Homo sapiens GN=TUBB PE=1 SV=2	126	50095	2	2	2	2	5.4	4.78	2688	1	0	0	661.224	1320.43	2	1318.7	1.7371	0	73.13	6.5e-05	R	IMNTFSVVPSPK	V			416.1944.1944.2.dta
416	sp|P07437|TBB5_HUMAN	Tubulin beta chain OS=Homo sapiens GN=TUBB PE=1 SV=2	126	50095	2	2	2	2	5.4	4.78	2942	1	0	1	723.871	1445.73	2	1445.68	0.0448	0	55.43	0.0029	K	EVDEQMLNVQNK	N			416.1675.1675.2.dta
427	sp|P01009|A1AT_HUMAN	Alpha-1-antitrypsin OS=Homo sapiens GN=SERPINA1 PE=1 SV=3	558	46878	12	7	11	7	27.8	5.37	1857	1	0	1	779.439	778.432	1	778.405	0.027	0	32.73	0.65	K	SPLFMGK	V			A.1750.1750.1.dta
427	sp|P01009|A1AT_HUMAN	Alpha-1-antitrypsin OS=Homo sapiens GN=SERPINA1 PE=1 SV=3	558	46878	12	7	11	7	27.8	5.37	2018	1	0	1	426.967	851.919	2	851.486	0.4322	0	46.81	0.025	R	SASLHLPK	L			A.1474.1474.2.dta
427	sp|P01009|A1AT_HUMAN	Alpha-1-antitrypsin OS=Homo sapiens GN=SERPINA1 PE=1 SV=3	558	46878	12	7	11	7	27.8	5.37	2260	1	0	1	991.554	990.547	1	990.466	0.0809	0	31.65	0.78	K	QINDYVEK	G	Gln->pyro-Glu (N-term Q)	1.00000000.0	A.1758.1758.1.dta
427	sp|P01009|A1AT_HUMAN	Alpha-1-antitrypsin OS=Homo sapiens GN=SERPINA1 PE=1 SV=3	558	46878	12	7	11	7	27.8	5.37	2318	1	0	1	508.584	1015.15	2	1014.61	0.5463	0	53.03	0.0082	K	SVLGQLGITK	V			A.1966.1966.2.dta
427	sp|P01009|A1AT_HUMAN	Alpha-1-antitrypsin OS=Homo sapiens GN=SERPINA1 PE=1 SV=3	558	46878	12	7	11	7	27.8	5.37	2565	1	0	1	569.644	1137.27	2	1135.59	1.6865	1	43.6	0.065	K	KQINDYVEK	G			A.1334.1334.2.dta
427	sp|P01009|A1AT_HUMAN	Alpha-1-antitrypsin OS=Homo sapiens GN=SERPINA1 PE=1 SV=3	558	46878	12	7	11	7	27.8	5.37	2951	1	0	1	667.742	1333.47	2	1332.77	0.7046	2	49.45	0.016	K	LVDKFLEDVKK	L			A.1688.1688.2.dta
427	sp|P01009|A1AT_HUMAN	Alpha-1-antitrypsin OS=Homo sapiens GN=SERPINA1 PE=1 SV=3	558	46878	12	7	11	7	27.8	5.37	3637	1	0	1	890.857	1779.7	2	1778.76	0.938	0	33.15	0.55	K	TDTSHHDQDHPTFNK	I			A.1155.1155.2.dta
427	sp|P01009|A1AT_HUMAN	Alpha-1-antitrypsin OS=Homo sapiens GN=SERPINA1 PE=1 SV=3	558	46878	12	7	11	7	27.8	5.37	3668	1	0	1	902.848	1803.68	2	1802.95	0.729	0	68.96	0.00016	K	LQHLENELTHDIITK	F			A.1774.1774.2.dta
427	sp|P01009|A1AT_HUMAN	Alpha-1-antitrypsin OS=Homo sapiens GN=SERPINA1 PE=1 SV=3	558	46878	12	7	11	7	27.8	5.37	3669	1	0	1	602.362	1804.07	3	1802.95	1.113	0	40.36	0.11	K	LQHLENELTHDIITK	F			A.1770.1770.3.dta
427	sp|P01009|A1AT_HUMAN	Alpha-1-antitrypsin OS=Homo sapiens GN=SERPINA1 PE=1 SV=3	558	46878	12	7	11	7	27.8	5.37	3705	1	0	1	918.243	1834.47	2	1832.92	1.5562	0	76.08	3.2e-05	K	VFSNGADLSGVTEEAPLK	L			A.1924.1924.2.dta
427	sp|P01009|A1AT_HUMAN	Alpha-1-antitrypsin OS=Homo sapiens GN=SERPINA1 PE=1 SV=3	558	46878	12	7	11	7	27.8	5.37	3761	1	0	1	946.717	1891.42	2	1890.85	0.5705	0	77.23	2.3e-05	K	DTEEEDFHVDQVTTVK	V			A.1714.1714.2.dta
427	sp|P01009|A1AT_HUMAN	Alpha-1-antitrypsin OS=Homo sapiens GN=SERPINA1 PE=1 SV=3	558	46878	12	7	11	7	27.8	5.37	4149	1	0	1	902.848	2705.52	3	2706.36	-0.8385	1	45.47	0.024	K	LQHLENELTHDIITKFLENEDR	R			A.1774.1774.3.dta
427	sp|P68363|TBA1B_HUMAN	Tubulin alpha-1B chain OS=Homo sapiens GN=TUBA1B PE=1 SV=1	510	50804	10	8	9	8	29.5	4.94	2475	1	0	1	542.836	1083.66	2	1084.61	-0.955	0	51.47	0.0073	K	EIIDLVLDR	I			A.2202.2202.2.dta
427	sp|P68363|TBA1B_HUMAN	Tubulin alpha-1B chain OS=Homo sapiens GN=TUBA1B PE=1 SV=1	510	50804	10	8	9	8	29.5	4.94	2479	1	0	1	1085.72	1084.72	1	1084.61	0.1029	0	32.43	0.71	K	EIIDLVLDR	I			A.2211.2211.1.dta
427	sp|P68363|TBA1B_HUMAN	Tubulin alpha-1B chain OS=Homo sapiens GN=TUBA1B PE=1 SV=1	510	50804	10	8	9	8	29.5	4.94	3073	1	0	1	699.096	1396.18	2	1395.69	0.4922	1	32.93	0.76	R	LDHKFDLMYAK	R	Oxidation (M)	0.00000002000.0	A.1603.1603.2.dta
427	sp|P68363|TBA1B_HUMAN	Tubulin alpha-1B chain OS=Homo sapiens GN=TUBA1B PE=1 SV=1	510	50804	10	8	9	8	29.5	4.94	3409	1	0	1	793.637	1585.26	2	1583.74	1.5146	0	53.77	0.0056	R	SIQFVDWCPTGFK	V			A.2230.2230.2.dta
427	sp|P68363|TBA1B_HUMAN	Tubulin alpha-1B chain OS=Homo sapiens GN=TUBA1B PE=1 SV=1	510	50804	10	8	9	8	29.5	4.94	3546	1	0	1	851.741	1701.47	2	1700.9	0.5691	0	74.33	4.7e-05	R	AVFVDLEPTVIDEVR	T			A.2238.2238.2.dta
427	sp|P68363|TBA1B_HUMAN	Tubulin alpha-1B chain OS=Homo sapiens GN=TUBA1B PE=1 SV=1	510	50804	10	8	9	8	29.5	4.94	3572	1	0	1	860.242	1718.47	2	1717.87	0.5939	0	52.86	0.0063	R	NLDIERPTYTNLNR	L			A.1706.1706.2.dta
427	sp|P68363|TBA1B_HUMAN	Tubulin alpha-1B chain OS=Homo sapiens GN=TUBA1B PE=1 SV=1	510	50804	10	8	9	8	29.5	4.94	3611	1	0	1	879.718	1757.42	2	1755.96	1.4657	0	66.8	0.00025	R	IHFPLATYAPVISAEK	A			A.2102.2102.2.dta
427	sp|P68363|TBA1B_HUMAN	Tubulin alpha-1B chain OS=Homo sapiens GN=TUBA1B PE=1 SV=1	510	50804	10	8	9	8	29.5	4.94	3696	1	0	1	913.799	1825.58	2	1823.98	1.6055	0	45.06	0.036	K	VGINYQPPTVVPGGDLAK	V			A.1918.1918.2.dta
427	sp|P68363|TBA1B_HUMAN	Tubulin alpha-1B chain OS=Homo sapiens GN=TUBA1B PE=1 SV=1	510	50804	10	8	9	8	29.5	4.94	3750	1	0	1	941.223	1880.43	2	1879.89	0.5396	0	62.97	0.00065	R	AVCMLSNTTAIAEAWAR	L	Oxidation (M)	0.00020000000000000.0	A.2098.2098.2.dta
427	sp|P68363|TBA1B_HUMAN	Tubulin alpha-1B chain OS=Homo sapiens GN=TUBA1B PE=1 SV=1	510	50804	10	8	9	8	29.5	4.94	3864	1	0	1	1004.81	2007.6	2	2006.89	0.7176	0	72.25	6.7e-05	K	TIGGGDDSFNTFFSETGAGK	H			A.2159.2159.2.dta
427	sp|P02774|VTDB_HUMAN	Vitamin D-binding protein OS=Homo sapiens GN=GC PE=1 SV=1	371	54526	8	7	7	7	20.3	5.4	2165	1	0	1	467.129	932.244	2	933.514	-1.2703	1	45.56	0.044	R	KLCMAALK	H			A.1538.1538.2.dta
427	sp|P02774|VTDB_HUMAN	Vitamin D-binding protein OS=Homo sapiens GN=GC PE=1 SV=1	371	54526	8	7	7	7	20.3	5.4	2822	1	0	1	638.46	1274.91	2	1274.56	0.3455	0	55.54	0.0038	R	VCSQYAAYGEK	K			A.1438.1438.2.dta
427	sp|P02774|VTDB_HUMAN	Vitamin D-binding protein OS=Homo sapiens GN=GC PE=1 SV=1	371	54526	8	7	7	7	20.3	5.4	3058	1	0	1	695.095	1388.18	2	1387.68	0.4953	1	48.49	0.02	K	VMDKYTFELSR	R			A.1790.1790.2.dta
427	sp|P02774|VTDB_HUMAN	Vitamin D-binding protein OS=Homo sapiens GN=GC PE=1 SV=1	371	54526	8	7	7	7	20.3	5.4	3312	1	0	1	765.548	1529.08	2	1528.78	0.3035	0	51.12	0.01	K	EDFTSLSLVLYSR	K			A.2322.2322.2.dta
427	sp|P02774|VTDB_HUMAN	Vitamin D-binding protein OS=Homo sapiens GN=GC PE=1 SV=1	371	54526	8	7	7	7	20.3	5.4	3537	1	0	1	847.816	1693.62	2	1693.9	-0.2871	1	60.05	0.0013	R	KFPSGTFEQVSQLVK	E			A.2000.2000.2.dta
427	sp|P02774|VTDB_HUMAN	Vitamin D-binding protein OS=Homo sapiens GN=GC PE=1 SV=1	371	54526	8	7	7	7	20.3	5.4	3540	1	0	1	565.979	1694.92	3	1693.9	1.0118	1	36.16	0.24	R	KFPSGTFEQVSQLVK	E			A.2002.2002.3.dta
427	sp|P02774|VTDB_HUMAN	Vitamin D-binding protein OS=Homo sapiens GN=GC PE=1 SV=1	371	54526	8	7	7	7	20.3	5.4	3938	1	0	1	1047.67	2093.32	2	2091.82	1.5031	0	60.66	0.001	K	SLGECCDVEDSTTCFNAK	G			A.1694.1694.2.dta
427	sp|P02774|VTDB_HUMAN	Vitamin D-binding protein OS=Homo sapiens GN=GC PE=1 SV=1	371	54526	8	7	7	7	20.3	5.4	4031	1	0	1	755.861	2264.56	3	2263.93	0.6321	0	49.7	0.011	K	SCESNSPFPVHPGTAECCTK	E			A.1579.1579.3.dta
427	sp|P08670|VIME_HUMAN	Vimentin OS=Homo sapiens GN=VIM PE=1 SV=4	316	53676	6	5	6	5	14.8	5.06	2613	1	0	1	585.488	1168.96	2	1168.71	0.2552	0	56.9	0.0031	K	ILLAELEQLK	G			A.2210.2210.2.dta
427	sp|P08670|VIME_HUMAN	Vimentin OS=Homo sapiens GN=VIM PE=1 SV=4	316	53676	6	5	6	5	14.8	5.06	2884	1	0	1	652.595	1303.17	2	1302.66	0.5147	1	42.61	0.078	R	EKLQEEMLQR	E			A.1551.1551.2.dta
427	sp|P08670|VIME_HUMAN	Vimentin OS=Homo sapiens GN=VIM PE=1 SV=4	316	53676	6	5	6	5	14.8	5.06	2901	1	0	1	656.634	1311.25	2	1310.65	0.5998	0	55.74	0.0036	K	MALDIEIATYR	K	Oxidation (M)	0.20000000000.0	A.1991.1991.2.dta
427	sp|P08670|VIME_HUMAN	Vimentin OS=Homo sapiens GN=VIM PE=1 SV=4	316	53676	6	5	6	5	14.8	5.06	2933	1	0	1	663.08	1324.15	2	1322.61	1.5354	0	49.02	0.019	R	EEAENTLQSFR	Q			A.1718.1718.2.dta
427	sp|P08670|VIME_HUMAN	Vimentin OS=Homo sapiens GN=VIM PE=1 SV=4	316	53676	6	5	6	5	14.8	5.06	3145	1	0	1	715.72	1429.42	2	1427.7	1.7204	0	58.04	0.0022	R	SLYASSPGGVYATR	S			A.1670.1670.2.dta
427	sp|P08670|VIME_HUMAN	Vimentin OS=Homo sapiens GN=VIM PE=1 SV=4	316	53676	6	5	6	5	14.8	5.06	3251	1	0	1	746.11	1490.2	2	1489.74	0.4602	0	53.46	0.0062	R	QVQSLTCEVDALK	G			A.1896.1896.2.dta
427	sp|Q9BZK7|TBL1R_HUMAN	F-box-like/WD repeat-containing protein TBL1XR1 OS=Homo sapiens GN=TBL1XR1 PE=1 SV=1	259	56187	5	3	5	3	15	5.28	2752	1	1	1	621.617	1241.22	2	1239.62	1.5979	0	34.72	0.6	K	DGNLASTLGQHK	G			A.1514.1514.2.dta
427	sp|Q9BZK7|TBL1R_HUMAN	F-box-like/WD repeat-containing protein TBL1XR1 OS=Homo sapiens GN=TBL1XR1 PE=1 SV=1	259	56187	5	3	5	3	15	5.28	3172	1	1	1	721.888	1441.76	2	1441.72	0.0405	0	49.92	0.011	K	TTIIWDAHTGEAK	Q			A.1686.1686.2.dta
427	sp|Q9BZK7|TBL1R_HUMAN	F-box-like/WD repeat-containing protein TBL1XR1 OS=Homo sapiens GN=TBL1XR1 PE=1 SV=1	259	56187	5	3	5	3	15	5.28	3201	1	1	1	730.164	1458.31	2	1457.73	0.5876	0	31.76	1	K	TFQGHTNEVNAIK	W			A.1392.1392.2.dta
427	sp|Q9BZK7|TBL1R_HUMAN	F-box-like/WD repeat-containing protein TBL1XR1 OS=Homo sapiens GN=TBL1XR1 PE=1 SV=1	259	56187	5	3	5	3	15	5.28	3429	1	1	1	803.717	1605.42	2	1604.78	0.636	0	80.99	1.2e-05	K	VGASASDGSVCVLDLR	K			A.1936.1936.2.dta
427	sp|Q9BZK7|TBL1R_HUMAN	F-box-like/WD repeat-containing protein TBL1XR1 OS=Homo sapiens GN=TBL1XR1 PE=1 SV=1	259	56187	5	3	5	3	15	5.28	3906	1	1	1	686.119	2055.33	3	2054.05	1.2842	0	61.32	0.00083	K	LAQQQAAAAAAAAAAASQQGSAK	N			A.1788.1788.3.dta
427	sp|P17661|DESM_HUMAN	Desmin OS=Homo sapiens GN=DES PE=1 SV=3	218	53560	3	3	3	3	8.3	5.21	2295	1	0	1	501.854	1001.69	2	1001.51	0.1795	0	80.68	1.2e-05	R	ADVDAATLAR	I			A.1510.1510.2.dta
427	sp|P17661|DESM_HUMAN	Desmin OS=Homo sapiens GN=DES PE=1 SV=3	218	53560	3	3	3	3	8.3	5.21	3311	1	0	1	764.85	1527.68	2	1527.7	-0.0105	0	73.08	4.9e-05	R	FASEASGYQDNIAR	L			A.1570.1570.2.dta
427	sp|P17661|DESM_HUMAN	Desmin OS=Homo sapiens GN=DES PE=1 SV=3	218	53560	3	3	3	3	8.3	5.21	3506	1	0	1	837.718	1673.42	2	1672.85	0.5684	0	70.5	0.00012	R	FLEQQNAALAAEVNR	L			A.1819.1819.2.dta
427	sp|O14879|IFIT3_HUMAN	Interferon-induced protein with tetratricopeptide repeats 3 OS=Homo sapiens GN=IFIT3 PE=1 SV=1	119	56691	2	2	2	2	5.3	5.12	3272	1	0	1	752.851	1503.69	2	1503.76	-0.0702	0	50.3	0.01	K	QAIELSPDNQYVK	V			A.1751.1751.2.dta
427	sp|O14879|IFIT3_HUMAN	Interferon-induced protein with tetratricopeptide repeats 3 OS=Homo sapiens GN=IFIT3 PE=1 SV=1	119	56691	2	2	2	2	5.3	5.12	3470	1	0	1	821.737	1641.46	2	1640.79	0.6718	0	68.73	0.00017	R	VCNQIEFLNTEFK	A			A.2119.2119.2.dta
434	sp|Q9BZK7|TBL1R_HUMAN	F-box-like/WD repeat-containing protein TBL1XR1 OS=Homo sapiens GN=TBL1XR1 PE=1 SV=1	369	56187	6	5	6	5	17.9	5.28	2758	1	1	1	621.587	1241.16	2	1239.62	1.5391	0	39.58	0.19	K	DGNLASTLGQHK	G			B.1547.1547.2.dta
434	sp|Q9BZK7|TBL1R_HUMAN	F-box-like/WD repeat-containing protein TBL1XR1 OS=Homo sapiens GN=TBL1XR1 PE=1 SV=1	369	56187	6	5	6	5	17.9	5.28	3196	1	1	1	722.645	1443.28	2	1441.72	1.5555	0	49.78	0.015	K	TTIIWDAHTGEAK	Q			B.1714.1714.2.dta
434	sp|Q9BZK7|TBL1R_HUMAN	F-box-like/WD repeat-containing protein TBL1XR1 OS=Homo sapiens GN=TBL1XR1 PE=1 SV=1	369	56187	6	5	6	5	17.9	5.28	3228	1	1	1	729.943	1457.87	2	1457.73	0.1456	0	46.93	0.025	K	TFQGHTNEVNAIK	W			B.1422.1422.2.dta
434	sp|Q9BZK7|TBL1R_HUMAN	F-box-like/WD repeat-containing protein TBL1XR1 OS=Homo sapiens GN=TBL1XR1 PE=1 SV=1	369	56187	6	5	6	5	17.9	5.28	3459	1	1	1	804.112	1606.21	2	1604.78	1.427	0	90.6	1.4e-06	K	VGASASDGSVCVLDLR	K			B.1972.1972.2.dta
434	sp|Q9BZK7|TBL1R_HUMAN	F-box-like/WD repeat-containing protein TBL1XR1 OS=Homo sapiens GN=TBL1XR1 PE=1 SV=1	369	56187	6	5	6	5	17.9	5.28	3550	1	1	1	845.208	1688.4	2	1687.8	0.6064	0	67.63	0.00022	K	HQEPVYSVAFSPDGR	Y			B.1806.1806.2.dta
434	sp|Q9BZK7|TBL1R_HUMAN	F-box-like/WD repeat-containing protein TBL1XR1 OS=Homo sapiens GN=TBL1XR1 PE=1 SV=1	369	56187	6	5	6	5	17.9	5.28	3932	1	1	1	686.021	2055.04	3	2054.05	0.9914	0	74.54	3.1e-05	K	LAQQQAAAAAAAAAAASQQGSAK	N			B.1819.1819.3.dta
434	tr|D6RF35|D6RF35_HUMAN	Vitamin D-binding protein OS=Homo sapiens GN=GC PE=1 SV=1	345	54583	8	4	7	4	19.1	5.38	2148	1	1	1	938.391	937.384	1	937.476	-0.0919	0	36.13	0.23	K	ELSSFIDK	G			B.1814.1814.1.dta
434	tr|D6RF35|D6RF35_HUMAN	Vitamin D-binding protein OS=Homo sapiens GN=GC PE=1 SV=1	345	54583	8	4	7	4	19.1	5.38	2601	1	1	1	579.056	1156.1	2	1154.62	1.4796	0	46.77	0.033	K	LPDATPTELAK	L			B.1658.1658.2.dta
434	tr|D6RF35|D6RF35_HUMAN	Vitamin D-binding protein OS=Homo sapiens GN=GC PE=1 SV=1	345	54583	8	4	7	4	19.1	5.38	2840	1	1	1	638.218	1274.42	2	1274.56	-0.1393	0	42.56	0.077	R	VCSQYAAYGEK	K			B.1491.1491.2.dta
434	tr|D6RF35|D6RF35_HUMAN	Vitamin D-binding protein OS=Homo sapiens GN=GC PE=1 SV=1	345	54583	8	4	7	4	19.1	5.38	3093	1	1	1	695.415	1388.82	2	1387.68	1.1353	1	55.7	0.0029	K	VMDKYTFELSR	R			B.1824.1824.2.dta
434	tr|D6RF35|D6RF35_HUMAN	Vitamin D-binding protein OS=Homo sapiens GN=GC PE=1 SV=1	345	54583	8	4	7	4	19.1	5.38	3094	1	1	1	464.007	1389	3	1387.68	1.3192	1	34.37	0.5	K	VMDKYTFELSR	R			B.1834.1834.3.dta
434	tr|D6RF35|D6RF35_HUMAN	Vitamin D-binding protein OS=Homo sapiens GN=GC PE=1 SV=1	345	54583	8	4	7	4	19.1	5.38	3209	1	1	1	725.073	1448.13	2	1446.49	1.6435	0	36.24	0.34	K	CCESASEDCMAK	E			B.1268.1268.2.dta
434	tr|D6RF35|D6RF35_HUMAN	Vitamin D-binding protein OS=Homo sapiens GN=GC PE=1 SV=1	345	54583	8	4	7	4	19.1	5.38	3962	1	1	1	1047.31	2092.6	2	2091.82	0.7831	0	71.57	8.4e-05	K	SLGECCDVEDSTTCFNAK	G			B.1716.1716.2.dta
434	tr|D6RF35|D6RF35_HUMAN	Vitamin D-binding protein OS=Homo sapiens GN=GC PE=1 SV=1	345	54583	8	4	7	4	19.1	5.38	4060	1	1	1	756.068	2265.18	3	2263.93	1.2531	0	55.58	0.0023	K	SCESNSPFPVHPGTAECCTK	E			B.1607.1607.3.dta
434	sp|P08670|VIME_HUMAN	Vimentin OS=Homo sapiens GN=VIM PE=1 SV=4	228	53676	4	3	4	3	9.2	5.06	2490	1	0	1	547.418	1092.82	2	1092.52	0.3019	0	62.96	0.00064	K	FADLSEAANR	N			B.1635.1635.2.dta
434	sp|P08670|VIME_HUMAN	Vimentin OS=Homo sapiens GN=VIM PE=1 SV=4	228	53676	4	3	4	3	9.2	5.06	2526	1	0	1	559.891	1117.77	2	1117.54	0.2241	0	43.39	0.063	R	LQDEIQNMK	E			B.1578.1578.2.dta
434	sp|P08670|VIME_HUMAN	Vimentin OS=Homo sapiens GN=VIM PE=1 SV=4	228	53676	4	3	4	3	9.2	5.06	2949	1	0	1	662.542	1323.07	2	1322.61	0.4596	0	59.56	0.0016	R	EEAENTLQSFR	Q			B.1746.1746.2.dta
434	sp|P08670|VIME_HUMAN	Vimentin OS=Homo sapiens GN=VIM PE=1 SV=4	228	53676	4	3	4	3	9.2	5.06	3447	1	0	0	794.74	1587.47	2	1586.79	0.6759	1	67.27	0.00027	R	TNEKVELQELNDR	F			B.1615.1615.2.dta
434	sp|Q71U36|TBA1A_HUMAN	Tubulin alpha-1A chain OS=Homo sapiens GN=TUBA1A PE=1 SV=1	224	50788	4	3	4	3	13.1	4.94	3104	1	0	1	697.745	1393.47	2	1392.74	0.7347	0	34.9	0.45	R	QLFHPEQLITGK	E	Gln->pyro-Glu (N-term Q)	1.000000000000.0	B.2220.2220.2.dta
434	sp|Q71U36|TBA1A_HUMAN	Tubulin alpha-1A chain OS=Homo sapiens GN=TUBA1A PE=1 SV=1	224	50788	4	3	4	3	13.1	4.94	3571	1	0	1	852.184	1702.35	2	1700.9	1.4551	0	79.85	1.3e-05	R	AVFVDLEPTVIDEVR	T			B.2284.2284.2.dta
434	sp|Q71U36|TBA1A_HUMAN	Tubulin alpha-1A chain OS=Homo sapiens GN=TUBA1A PE=1 SV=1	224	50788	4	3	4	3	13.1	4.94	3594	1	0	1	860.19	1718.36	2	1717.87	0.4899	0	60.58	0.0011	R	NLDIERPTYTNLNR	L			B.1736.1736.2.dta
434	sp|Q71U36|TBA1A_HUMAN	Tubulin alpha-1A chain OS=Homo sapiens GN=TUBA1A PE=1 SV=1	224	50788	4	3	4	3	13.1	4.94	3714	1	0	1	912.919	1823.82	2	1823.98	-0.1555	0	48.88	0.012	K	VGINYQPPTVVPGGDLAK	V			B.1964.1964.2.dta
434	sp|P50990|TCPQ_HUMAN	T-complex protein 1 subunit theta OS=Homo sapiens GN=CCT8 PE=1 SV=4	185	60153	4	2	4	2	7.8	5.42	2104	1	0	1	455.032	908.05	2	907.495	0.5547	0	44.77	0.044	K	YNIMLVR	L			B.1966.1966.2.dta
434	sp|P50990|TCPQ_HUMAN	T-complex protein 1 subunit theta OS=Homo sapiens GN=CCT8 PE=1 SV=4	185	60153	4	2	4	2	7.8	5.42	2591	1	0	1	576.115	1150.21	2	1149.58	0.633	0	68.46	0.00021	K	FAEAFEAIPR	A			B.1992.1992.2.dta
434	sp|P50990|TCPQ_HUMAN	T-complex protein 1 subunit theta OS=Homo sapiens GN=CCT8 PE=1 SV=4	185	60153	4	2	4	2	7.8	5.42	3026	1	0	1	678.735	1355.45	2	1353.75	1.7045	0	43.7	0.062	R	LVPGGGATEIELAK	Q			B.1812.1812.2.dta
434	sp|P50990|TCPQ_HUMAN	T-complex protein 1 subunit theta OS=Homo sapiens GN=CCT8 PE=1 SV=4	185	60153	4	2	4	2	7.8	5.42	3052	1	0	1	683.745	1365.48	2	1364.59	0.888	0	34.33	0.48	R	GSTDNLMDDIER	A			B.1946.1946.2.dta
434	sp|P17661|DESM_HUMAN	Desmin OS=Homo sapiens GN=DES PE=1 SV=3	140	53560	2	2	2	2	5.7	5.21	3359	1	0	1	765.158	1528.3	2	1527.7	0.6063	0	75.72	3.5e-05	R	FASEASGYQDNIAR	L			B.1598.1598.2.dta
434	sp|P17661|DESM_HUMAN	Desmin OS=Homo sapiens GN=DES PE=1 SV=3	140	53560	2	2	2	2	5.7	5.21	3447	1	0	0	794.74	1587.47	2	1586.79	0.6759	1	67.27	0.00027	R	TNEKVELQELNDR	F			B.1615.1615.2.dta
434	sp|P07437|TBB5_HUMAN	Tubulin beta chain OS=Homo sapiens GN=TUBB PE=1 SV=2	135	50095	3	2	3	2	6.3	4.78	2546	1	0	1	565.738	1129.46	2	1129.59	-0.1271	0	51.94	0.0078	R	FPGQLNADLR	K			B.1838.1838.2.dta
434	sp|P07437|TBB5_HUMAN	Tubulin beta chain OS=Homo sapiens GN=TUBB PE=1 SV=2	135	50095	3	2	3	2	6.3	4.78	3205	1	0	1	724.215	1446.42	2	1445.68	0.7336	0	48.52	0.02	K	EVDEQMLNVQNK	N			B.1683.1683.2.dta
434	sp|P07437|TBB5_HUMAN	Tubulin beta chain OS=Homo sapiens GN=TUBB PE=1 SV=2	135	50095	3	2	3	2	6.3	4.78	4012	1	0	1	724.215	2169.62	3	2168	1.6214	2	36.89	0.22	R	GRMSMKEVDEQMLNVQNK	N	2 Oxidation (M)	0.002020000000000000.0	B.1683.1683.3.dta
434	sp|Q01581|HMCS1_HUMAN	Hydroxymethylglutaryl-CoA synthase, cytoplasmic OS=Homo sapiens GN=HMGCS1 PE=1 SV=2	115	57828	4	4	2	2	4.8	5.22	3074	1	0	1	690.703	1379.39	2	1377.66	1.7308	0	53.88	0.0058	R	TGVAPDVFAENMK	L			B.1945.1945.2.dta
434	sp|Q01581|HMCS1_HUMAN	Hydroxymethylglutaryl-CoA synthase, cytoplasmic OS=Homo sapiens GN=HMGCS1 PE=1 SV=2	115	57828	4	4	2	2	4.8	5.22	3106	1	0	1	698.167	1394.32	2	1393.65	0.6651	0	48.3	0.022	R	TGVAPDVFAENMK	L	Oxidation (M)	0.0000000000020.0	B.1790.1790.2.dta
434	sp|Q01581|HMCS1_HUMAN	Hydroxymethylglutaryl-CoA synthase, cytoplasmic OS=Homo sapiens GN=HMGCS1 PE=1 SV=2	115	57828	4	4	2	2	4.8	5.22	3287	1	0	1	747.192	1492.37	2	1491.71	0.6549	0	61.33	0.0011	R	MLLNDFLNDQNR	D			B.2252.2252.2.dta
434	sp|Q01581|HMCS1_HUMAN	Hydroxymethylglutaryl-CoA synthase, cytoplasmic OS=Homo sapiens GN=HMGCS1 PE=1 SV=2	115	57828	4	4	2	2	4.8	5.22	3321	1	0	1	755.122	1508.23	2	1507.71	0.5209	0	46.53	0.042	R	MLLNDFLNDQNR	D	Oxidation (M)	0.200000000000.0	B.2113.2113.2.dta
448	sp|P68363|TBA1B_HUMAN	Tubulin alpha-1B chain OS=Homo sapiens GN=TUBA1B PE=1 SV=1	849	50804	26	16	16	11	41	4.94	1644	1	0	0	454.498	906.982	2	908.497	-1.5151	1	39.35	0.16	R	LSVDYGKK	S			448.1400.1400.2.dta
448	sp|P68363|TBA1B_HUMAN	Tubulin alpha-1B chain OS=Homo sapiens GN=TUBA1B PE=1 SV=1	849	50804	26	16	16	11	41	4.94	1823	1	0	0	508.587	1015.16	2	1014.57	0.5887	0	67.96	0.00026	K	DVNAAIATIK	T			448.1842.1842.2.dta
448	sp|P68363|TBA1B_HUMAN	Tubulin alpha-1B chain OS=Homo sapiens GN=TUBA1B PE=1 SV=1	849	50804	26	16	16	11	41	4.94	1848	1	0	0	511.799	1021.58	2	1022.44	-0.858	0	35.67	0.27	K	EDAANNYAR	G			448.1267.1267.2.dta
448	sp|P68363|TBA1B_HUMAN	Tubulin alpha-1B chain OS=Homo sapiens GN=TUBA1B PE=1 SV=1	849	50804	26	16	16	11	41	4.94	1980	1	0	0	1085.67	1084.66	1	1084.61	0.0489	0	41.65	0.077	K	EIIDLVLDR	I			448.2278.2278.1.dta
448	sp|P68363|TBA1B_HUMAN	Tubulin alpha-1B chain OS=Homo sapiens GN=TUBA1B PE=1 SV=1	849	50804	26	16	16	11	41	4.94	1982	1	0	0	543.398	1084.78	2	1084.61	0.1678	0	49.68	0.015	K	EIIDLVLDR	I			448.2498.2498.2.dta
448	sp|P68363|TBA1B_HUMAN	Tubulin alpha-1B chain OS=Homo sapiens GN=TUBA1B PE=1 SV=1	849	50804	26	16	16	11	41	4.94	1983	1	0	0	543.441	1084.87	2	1084.61	0.254	0	66.42	0.00037	K	EIIDLVLDR	I			448.2298.2298.2.dta
448	sp|P68363|TBA1B_HUMAN	Tubulin alpha-1B chain OS=Homo sapiens GN=TUBA1B PE=1 SV=1	849	50804	26	16	16	11	41	4.94	1985	1	0	0	543.574	1085.13	2	1084.61	0.521	0	40.85	0.13	K	EIIDLVLDR	I			448.2106.2106.2.dta
448	sp|P68363|TBA1B_HUMAN	Tubulin alpha-1B chain OS=Homo sapiens GN=TUBA1B PE=1 SV=1	849	50804	26	16	16	11	41	4.94	2305	1	0	0	625.249	1248.48	2	1248.55	-0.0617	0	35.37	0.33	K	YMACCLLYR	G			448.1996.1996.2.dta
448	sp|P68363|TBA1B_HUMAN	Tubulin alpha-1B chain OS=Homo sapiens GN=TUBA1B PE=1 SV=1	849	50804	26	16	16	11	41	4.94	2633	1	0	0	1393.84	1392.83	1	1392.74	0.0916	0	32.88	0.57	R	QLFHPEQLITGK	E	Gln->pyro-Glu (N-term Q)	1.000000000000.0	448.2267.2267.1.dta
448	sp|P68363|TBA1B_HUMAN	Tubulin alpha-1B chain OS=Homo sapiens GN=TUBA1B PE=1 SV=1	849	50804	26	16	16	11	41	4.94	2635	1	0	0	697.799	1393.58	2	1392.74	0.8425	0	39.69	0.13	R	QLFHPEQLITGK	E	Gln->pyro-Glu (N-term Q)	1.000000000000.0	448.2244.2244.2.dta
448	sp|P68363|TBA1B_HUMAN	Tubulin alpha-1B chain OS=Homo sapiens GN=TUBA1B PE=1 SV=1	849	50804	26	16	16	11	41	4.94	2674	1	0	0	706.184	1410.35	2	1409.77	0.587	0	47.63	0.025	R	QLFHPEQLITGK	E			448.1986.1986.2.dta
448	sp|P68363|TBA1B_HUMAN	Tubulin alpha-1B chain OS=Homo sapiens GN=TUBA1B PE=1 SV=1	849	50804	26	16	16	11	41	4.94	2822	1	0	0	744.893	1487.77	2	1486.87	0.9	0	76.2	2.4e-05	R	LISQIVSSITASLR	F			448.2562.2562.2.dta
448	sp|P68363|TBA1B_HUMAN	Tubulin alpha-1B chain OS=Homo sapiens GN=TUBA1B PE=1 SV=1	849	50804	26	16	16	11	41	4.94	3008	1	0	0	792.777	1583.54	2	1583.74	-0.2054	0	55.86	0.0031	R	SIQFVDWCPTGFK	V			448.2363.2363.2.dta
448	sp|P68363|TBA1B_HUMAN	Tubulin alpha-1B chain OS=Homo sapiens GN=TUBA1B PE=1 SV=1	849	50804	26	16	16	11	41	4.94	3193	1	0	0	851.735	1701.45	2	1700.9	0.5563	0	57.99	0.002	R	AVFVDLEPTVIDEVR	T			448.2455.2455.2.dta
448	sp|P68363|TBA1B_HUMAN	Tubulin alpha-1B chain OS=Homo sapiens GN=TUBA1B PE=1 SV=1	849	50804	26	16	16	11	41	4.94	3194	1	0	0	568.195	1701.56	3	1700.9	0.6641	0	50.26	0.012	R	AVFVDLEPTVIDEVR	T			448.2326.2326.3.dta
448	sp|P68363|TBA1B_HUMAN	Tubulin alpha-1B chain OS=Homo sapiens GN=TUBA1B PE=1 SV=1	849	50804	26	16	16	11	41	4.94	3198	1	0	0	852.28	1702.55	2	1700.9	1.6473	0	63.11	0.00062	R	AVFVDLEPTVIDEVR	T			448.2268.2268.2.dta
448	sp|P68363|TBA1B_HUMAN	Tubulin alpha-1B chain OS=Homo sapiens GN=TUBA1B PE=1 SV=1	849	50804	26	16	16	11	41	4.94	3225	1	0	0	573.449	1717.33	3	1717.87	-0.5489	0	48.48	0.018	R	NLDIERPTYTNLNR	L			448.1786.1786.3.dta
448	sp|P68363|TBA1B_HUMAN	Tubulin alpha-1B chain OS=Homo sapiens GN=TUBA1B PE=1 SV=1	849	50804	26	16	16	11	41	4.94	3228	1	0	0	860.207	1718.4	2	1717.87	0.5251	0	47.72	0.021	R	NLDIERPTYTNLNR	L			448.1767.1767.2.dta
448	sp|P68363|TBA1B_HUMAN	Tubulin alpha-1B chain OS=Homo sapiens GN=TUBA1B PE=1 SV=1	849	50804	26	16	16	11	41	4.94	3272	1	0	0	581.398	1741.17	3	1739.85	1.3262	1	30.05	1.2	K	RSIQFVDWCPTGFK	V			448.2142.2142.3.dta
448	sp|P68363|TBA1B_HUMAN	Tubulin alpha-1B chain OS=Homo sapiens GN=TUBA1B PE=1 SV=1	849	50804	26	16	16	11	41	4.94	3273	1	0	0	871.623	1741.23	2	1739.85	1.3865	1	31.55	0.84	K	RSIQFVDWCPTGFK	V			448.2146.2146.2.dta
448	sp|P68363|TBA1B_HUMAN	Tubulin alpha-1B chain OS=Homo sapiens GN=TUBA1B PE=1 SV=1	849	50804	26	16	16	11	41	4.94	3289	1	0	0	878.878	1755.74	2	1755.96	-0.2141	0	69.75	0.00012	R	IHFPLATYAPVISAEK	A			448.2154.2154.2.dta
448	sp|P68363|TBA1B_HUMAN	Tubulin alpha-1B chain OS=Homo sapiens GN=TUBA1B PE=1 SV=1	849	50804	26	16	16	11	41	4.94	3401	1	0	0	913.183	1824.35	2	1823.98	0.3737	0	46.86	0.023	K	VGINYQPPTVVPGGDLAK	V			448.1962.1962.2.dta
448	sp|P68363|TBA1B_HUMAN	Tubulin alpha-1B chain OS=Homo sapiens GN=TUBA1B PE=1 SV=1	849	50804	26	16	16	11	41	4.94	3462	1	0	0	933.765	1865.52	2	1863.9	1.6185	0	73.28	6.1e-05	R	AVCMLSNTTAIAEAWAR	L			448.2346.2346.2.dta
448	sp|P68363|TBA1B_HUMAN	Tubulin alpha-1B chain OS=Homo sapiens GN=TUBA1B PE=1 SV=1	849	50804	26	16	16	11	41	4.94	3485	1	0	0	941.268	1880.52	2	1879.89	0.6298	0	84.08	5e-06	R	AVCMLSNTTAIAEAWAR	L	Oxidation (M)	0.00020000000000000.0	448.2172.2172.2.dta
448	sp|P68363|TBA1B_HUMAN	Tubulin alpha-1B chain OS=Homo sapiens GN=TUBA1B PE=1 SV=1	849	50804	26	16	16	11	41	4.94	3950	1	0	0	783.169	2346.49	3	2345.01	1.4808	0	43.8	0.045	R	AFVHWYVGEGMEEGEFSEAR	E	Oxidation (M)	0.00000000002000000000.0	448.2062.2062.3.dta
448	sp|P68363|TBA1B_HUMAN	Tubulin alpha-1B chain OS=Homo sapiens GN=TUBA1B PE=1 SV=1	849	50804	26	16	16	11	41	4.94	3996	1	0	0	806.288	2415.84	3	2414.2	1.644	1	42.2	0.08	R	QLFHPEQLITGKEDAANNYAR	G			448.1919.1919.3.dta
448	sp|Q13885|TBB2A_HUMAN	Tubulin beta-2A chain OS=Homo sapiens GN=TUBB2A PE=1 SV=1	601	50274	14	11	11	8	27.2	4.78	1869	1	0	0	515.064	1028.11	2	1027.51	0.6016	0	34.54	0.53	K	TAVCDIPPR	G			448.1583.1583.2.dta
448	sp|Q13885|TBB2A_HUMAN	Tubulin beta-2A chain OS=Homo sapiens GN=TUBB2A PE=1 SV=1	601	50274	14	11	11	8	27.2	4.78	1929	1	0	1	527.769	1053.52	2	1052.6	0.921	0	49.3	0.011	R	YLTVAAIFR	G			448.2343.2343.2.dta
448	sp|Q13885|TBB2A_HUMAN	Tubulin beta-2A chain OS=Homo sapiens GN=TUBB2A PE=1 SV=1	601	50274	14	11	11	8	27.2	4.78	1973	1	0	0	541.372	1080.73	2	1080.42	0.3136	0	31.42	0.77	K	NMMAACDPR	H	Oxidation (M)	0.002000000.0	448.1282.1282.2.dta
448	sp|Q13885|TBB2A_HUMAN	Tubulin beta-2A chain OS=Homo sapiens GN=TUBB2A PE=1 SV=1	601	50274	14	11	11	8	27.2	4.78	2062	1	0	0	566.178	1130.34	2	1129.59	0.7529	0	36.26	0.34	R	FPGQLNADLR	K			448.1939.1939.2.dta
448	sp|Q13885|TBB2A_HUMAN	Tubulin beta-2A chain OS=Homo sapiens GN=TUBB2A PE=1 SV=1	601	50274	14	11	11	8	27.2	4.78	2087	1	0	0	572.443	1142.87	2	1142.63	0.2448	0	65.02	0.00051	K	LAVNMVPFPR	L			448.2150.2150.2.dta
448	sp|Q13885|TBB2A_HUMAN	Tubulin beta-2A chain OS=Homo sapiens GN=TUBB2A PE=1 SV=1	601	50274	14	11	11	8	27.2	4.78	2260	1	0	0	615.422	1228.83	2	1228.59	0.2378	0	63.16	0.00062	R	ISEQFTAMFR	R			448.2182.2182.2.dta
448	sp|Q13885|TBB2A_HUMAN	Tubulin beta-2A chain OS=Homo sapiens GN=TUBB2A PE=1 SV=1	601	50274	14	11	11	8	27.2	4.78	2742	1	0	0	724.176	1446.34	2	1445.68	0.6548	0	76.38	3.3e-05	K	EVDEQMLNVQNK	N			448.1718.1718.2.dta
448	sp|Q13885|TBB2A_HUMAN	Tubulin beta-2A chain OS=Homo sapiens GN=TUBB2A PE=1 SV=1	601	50274	14	11	11	8	27.2	4.78	2778	1	0	0	732.086	1462.16	2	1461.68	0.4797	0	70.23	0.00012	K	EVDEQMLNVQNK	N	Oxidation (M)	0.000002000000.0	448.1506.1506.2.dta
448	sp|Q13885|TBB2A_HUMAN	Tubulin beta-2A chain OS=Homo sapiens GN=TUBB2A PE=1 SV=1	601	50274	14	11	11	8	27.2	4.78	3056	1	0	0	808.743	1615.47	2	1614.83	0.6421	0	68.16	0.00022	R	AILVDLEPGTMDSVR	S			448.2174.2174.2.dta
448	sp|Q13885|TBB2A_HUMAN	Tubulin beta-2A chain OS=Homo sapiens GN=TUBB2A PE=1 SV=1	601	50274	14	11	11	8	27.2	4.78	3086	1	0	0	817.233	1632.45	2	1630.82	1.6282	0	59.04	0.0016	R	AILVDLEPGTMDSVR	S	Oxidation (M)	0.000000000020000.0	448.2058.2058.2.dta
448	sp|Q13885|TBB2A_HUMAN	Tubulin beta-2A chain OS=Homo sapiens GN=TUBB2A PE=1 SV=1	601	50274	14	11	11	8	27.2	4.78	3185	1	0	0	849.374	1696.73	2	1695.83	0.908	0	43.76	0.044	K	NSSYFVEWIPNNVK	T			448.2282.2282.2.dta
448	sp|Q13885|TBB2A_HUMAN	Tubulin beta-2A chain OS=Homo sapiens GN=TUBB2A PE=1 SV=1	601	50274	14	11	11	8	27.2	4.78	3451	1	0	0	929.77	1857.52	2	1856.93	0.5906	0	66.72	0.00027	K	MSATFIGNSTAIQELFK	R			448.2475.2475.2.dta
448	sp|Q13885|TBB2A_HUMAN	Tubulin beta-2A chain OS=Homo sapiens GN=TUBB2A PE=1 SV=1	601	50274	14	11	11	8	27.2	4.78	3473	1	0	0	937.626	1873.24	2	1872.93	0.3087	0	89.81	1.3e-06	K	MSATFIGNSTAIQELFK	R	Oxidation (M)	0.20000000000000000.0	448.2420.2420.2.dta
448	sp|Q13885|TBB2A_HUMAN	Tubulin beta-2A chain OS=Homo sapiens GN=TUBB2A PE=1 SV=1	601	50274	14	11	11	8	27.2	4.78	3811	1	0	0	724.176	2169.5	3	2168	1.5023	2	50.84	0.0088	R	GRMSMKEVDEQMLNVQNK	N	2 Oxidation (M)	0.002020000000000000.0	448.1718.1718.3.dta
448	sp|P01009|A1AT_HUMAN	Alpha-1-antitrypsin OS=Homo sapiens GN=SERPINA1 PE=1 SV=3	555	46878	12	8	10	8	28	5.37	1532	1	0	1	427.137	852.259	2	851.486	0.7722	0	32.17	0.59	R	SASLHLPK	L			448.1507.1507.2.dta
448	sp|P01009|A1AT_HUMAN	Alpha-1-antitrypsin OS=Homo sapiens GN=SERPINA1 PE=1 SV=3	555	46878	12	8	10	8	28	5.37	1774	1	0	1	991.532	990.525	1	990.466	0.0589	0	31.83	0.75	K	QINDYVEK	G	Gln->pyro-Glu (N-term Q)	1.00000000.0	448.1830.1830.1.dta
448	sp|P01009|A1AT_HUMAN	Alpha-1-antitrypsin OS=Homo sapiens GN=SERPINA1 PE=1 SV=3	555	46878	12	8	10	8	28	5.37	1825	1	0	1	509.114	1016.21	2	1014.61	1.6063	0	52.62	0.0094	K	SVLGQLGITK	V			448.2042.2042.2.dta
448	sp|P01009|A1AT_HUMAN	Alpha-1-antitrypsin OS=Homo sapiens GN=SERPINA1 PE=1 SV=3	555	46878	12	8	10	8	28	5.37	1961	1	0	1	538.238	1074.46	2	1075.61	-1.1481	0	55.77	0.0031	K	LSSWVLLMK	Y			448.2366.2366.2.dta
448	sp|P01009|A1AT_HUMAN	Alpha-1-antitrypsin OS=Homo sapiens GN=SERPINA1 PE=1 SV=3	555	46878	12	8	10	8	28	5.37	1967	1	0	1	539.254	1076.49	2	1075.61	0.8839	0	41.46	0.085	K	LSSWVLLMK	Y			448.2350.2350.2.dta
448	sp|P01009|A1AT_HUMAN	Alpha-1-antitrypsin OS=Homo sapiens GN=SERPINA1 PE=1 SV=3	555	46878	12	8	10	8	28	5.37	2492	1	0	1	666.813	1331.61	2	1332.77	-1.1544	2	44.99	0.039	K	LVDKFLEDVKK	L			448.1755.1755.2.dta
448	sp|P01009|A1AT_HUMAN	Alpha-1-antitrypsin OS=Homo sapiens GN=SERPINA1 PE=1 SV=3	555	46878	12	8	10	8	28	5.37	3327	1	0	1	593.721	1778.14	3	1778.76	-0.6203	0	30.18	1.2	K	TDTSHHDQDHPTFNK	I			448.1215.1215.3.dta
448	sp|P01009|A1AT_HUMAN	Alpha-1-antitrypsin OS=Homo sapiens GN=SERPINA1 PE=1 SV=3	555	46878	12	8	10	8	28	5.37	3331	1	0	1	890.663	1779.31	2	1778.76	0.5508	0	48.18	0.02	K	TDTSHHDQDHPTFNK	I			448.1210.1210.2.dta
448	sp|P01009|A1AT_HUMAN	Alpha-1-antitrypsin OS=Homo sapiens GN=SERPINA1 PE=1 SV=3	555	46878	12	8	10	8	28	5.37	3371	1	0	1	903.314	1804.61	2	1802.95	1.661	0	70	0.00013	K	LQHLENELTHDIITK	F			448.1843.1843.2.dta
448	sp|P01009|A1AT_HUMAN	Alpha-1-antitrypsin OS=Homo sapiens GN=SERPINA1 PE=1 SV=3	555	46878	12	8	10	8	28	5.37	3418	1	0	1	917.499	1832.98	2	1832.92	0.068	0	95.09	2.8e-07	K	VFSNGADLSGVTEEAPLK	L			448.1959.1959.2.dta
448	sp|P01009|A1AT_HUMAN	Alpha-1-antitrypsin OS=Homo sapiens GN=SERPINA1 PE=1 SV=3	555	46878	12	8	10	8	28	5.37	3498	1	0	1	946.841	1891.67	2	1890.85	0.8183	0	82.32	6.8e-06	K	DTEEEDFHVDQVTTVK	V			448.1778.1778.2.dta
448	sp|P01009|A1AT_HUMAN	Alpha-1-antitrypsin OS=Homo sapiens GN=SERPINA1 PE=1 SV=3	555	46878	12	8	10	8	28	5.37	4130	1	0	1	903.314	2706.92	3	2706.36	0.5583	1	42.1	0.059	K	LQHLENELTHDIITKFLENEDR	R			448.1843.1843.3.dta
448	sp|P17661|DESM_HUMAN	Desmin OS=Homo sapiens GN=DES PE=1 SV=3	552	53560	10	8	10	8	22.1	5.21	1597	1	0	1	443.104	884.194	2	883.444	0.7497	0	34.74	0.53	R	FANYIEK	V			448.1654.1654.2.dta
448	sp|P17661|DESM_HUMAN	Desmin OS=Homo sapiens GN=DES PE=1 SV=3	552	53560	10	8	10	8	22.1	5.21	1879	1	0	1	517.565	1033.12	2	1031.54	1.5799	0	60.58	0.0014	R	TSGGAGGLGSLR	A			448.1611.1611.2.dta
448	sp|P17661|DESM_HUMAN	Desmin OS=Homo sapiens GN=DES PE=1 SV=3	552	53560	10	8	10	8	22.1	5.21	1902	1	0	1	523.81	1045.61	2	1045.54	0.0655	0	62.03	0.00076	K	VSDLTQAANK	N			448.1343.1343.2.dta
448	sp|P17661|DESM_HUMAN	Desmin OS=Homo sapiens GN=DES PE=1 SV=3	552	53560	10	8	10	8	22.1	5.21	2046	1	0	0	562.121	1122.23	2	1120.58	1.6514	0	44.14	0.061	R	EYQDLLNVK	M			448.1930.1930.2.dta
448	sp|P17661|DESM_HUMAN	Desmin OS=Homo sapiens GN=DES PE=1 SV=3	552	53560	10	8	10	8	22.1	5.21	2333	1	0	1	632.358	1262.7	2	1262.59	0.1128	0	41.73	0.07	K	EEAENNLAAFR	A			448.1814.1814.2.dta
448	sp|P17661|DESM_HUMAN	Desmin OS=Homo sapiens GN=DES PE=1 SV=3	552	53560	10	8	10	8	22.1	5.21	2661	1	0	1	703.512	1405.01	2	1404.75	0.2588	0	72.99	7.5e-05	R	IESLNEEIAFLK	K			448.2280.2280.2.dta
448	sp|P17661|DESM_HUMAN	Desmin OS=Homo sapiens GN=DES PE=1 SV=3	552	53560	10	8	10	8	22.1	5.21	2904	1	0	1	765.078	1528.14	2	1527.7	0.4465	0	75.21	4e-05	R	FASEASGYQDNIAR	L			448.1638.1638.2.dta
448	sp|P17661|DESM_HUMAN	Desmin OS=Homo sapiens GN=DES PE=1 SV=3	552	53560	10	8	10	8	22.1	5.21	2968	1	0	1	521.539	1561.6	3	1560.85	0.7456	1	45.52	0.033	R	RIESLNEEIAFLK	K			448.2143.2143.3.dta
448	sp|P17661|DESM_HUMAN	Desmin OS=Homo sapiens GN=DES PE=1 SV=3	552	53560	10	8	10	8	22.1	5.21	3017	1	0	0	795.201	1588.39	2	1586.79	1.5969	1	48.56	0.021	R	TNEKVELQELNDR	F			448.1660.1660.2.dta
448	sp|P17661|DESM_HUMAN	Desmin OS=Homo sapiens GN=DES PE=1 SV=3	552	53560	10	8	10	8	22.1	5.21	3143	1	0	1	837.413	1672.81	2	1672.85	-0.0416	0	74.51	3.6e-05	R	FLEQQNAALAAEVNR	L			448.1895.1895.2.dta
448	sp|P08670|VIME_HUMAN	Vimentin OS=Homo sapiens GN=VIM PE=1 SV=4	511	53676	11	8	11	8	27	5.06	1965	1	0	1	539.122	1076.23	2	1075.5	0.7319	0	44.63	0.054	R	DNLAEDIMR	L			448.2082.2082.2.dta
448	sp|P08670|VIME_HUMAN	Vimentin OS=Homo sapiens GN=VIM PE=1 SV=4	511	53676	11	8	11	8	27	5.06	2046	1	0	0	562.121	1122.23	2	1120.58	1.6514	0	44.14	0.061	R	EYQDLLNVK	M			448.1930.1930.2.dta
448	sp|P08670|VIME_HUMAN	Vimentin OS=Homo sapiens GN=VIM PE=1 SV=4	511	53676	11	8	11	8	27	5.06	2315	1	0	1	628.072	1254.13	2	1253.56	0.5699	0	48.41	0.022	R	LGDLYEEEMR	E			448.1871.1871.2.dta
448	sp|P08670|VIME_HUMAN	Vimentin OS=Homo sapiens GN=VIM PE=1 SV=4	511	53676	11	8	11	8	27	5.06	2420	1	0	1	652.278	1302.54	2	1302.66	-0.1195	1	43.41	0.051	R	EKLQEEMLQR	E			448.1619.1619.2.dta
448	sp|P08670|VIME_HUMAN	Vimentin OS=Homo sapiens GN=VIM PE=1 SV=4	511	53676	11	8	11	8	27	5.06	2436	1	0	1	655.657	1309.3	2	1308.6	0.7003	0	39.81	0.15	K	NLQEAEEWYK	S			448.1938.1938.2.dta
448	sp|P08670|VIME_HUMAN	Vimentin OS=Homo sapiens GN=VIM PE=1 SV=4	511	53676	11	8	11	8	27	5.06	2472	1	0	1	663.177	1324.34	2	1322.61	1.7284	0	59.66	0.0016	R	EEAENTLQSFR	Q			448.1783.1783.2.dta
448	sp|P08670|VIME_HUMAN	Vimentin OS=Homo sapiens GN=VIM PE=1 SV=4	511	53676	11	8	11	8	27	5.06	2827	1	0	1	746.165	1490.32	2	1489.74	0.5712	0	65.05	0.00043	R	QVQSLTCEVDALK	G			448.1970.1970.2.dta
448	sp|P08670|VIME_HUMAN	Vimentin OS=Homo sapiens GN=VIM PE=1 SV=4	511	53676	11	8	11	8	27	5.06	2917	1	0	1	512.348	1534.02	3	1532.85	1.1778	1	37.67	0.24	R	KVESLQEEIAFLK	K			448.2151.2151.3.dta
448	sp|P08670|VIME_HUMAN	Vimentin OS=Homo sapiens GN=VIM PE=1 SV=4	511	53676	11	8	11	8	27	5.06	2929	1	0	1	514.5	1540.48	3	1538.9	1.5765	1	42.55	0.076	K	ILLAELEQLKGQGK	S			448.2083.2083.3.dta
448	sp|P08670|VIME_HUMAN	Vimentin OS=Homo sapiens GN=VIM PE=1 SV=4	511	53676	11	8	11	8	27	5.06	3017	1	0	0	795.201	1588.39	2	1586.79	1.5969	1	48.56	0.021	R	TNEKVELQELNDR	F			448.1660.1660.2.dta
448	sp|P08670|VIME_HUMAN	Vimentin OS=Homo sapiens GN=VIM PE=1 SV=4	511	53676	11	8	11	8	27	5.06	3260	1	0	1	868.141	1734.27	2	1733.81	0.4592	1	46.64	0.027	R	LQDEIQNMKEEMAR	H			448.1838.1838.2.dta
448	sp|Q07065|CKAP4_HUMAN	Cytoskeleton-associated protein 4 OS=Homo sapiens GN=CKAP4 PE=1 SV=2	419	66097	8	5	8	5	17.8	5.63	1703	1	0	1	472.848	943.681	2	943.509	0.172	1	40.52	0.13	R	RLEEELR	Q			448.1402.1402.2.dta
448	sp|Q07065|CKAP4_HUMAN	Cytoskeleton-associated protein 4 OS=Homo sapiens GN=CKAP4 PE=1 SV=2	419	66097	8	5	8	5	17.8	5.63	2270	1	0	1	617.95	1233.88	2	1233.65	0.2394	0	47.22	0.028	R	QTESLESLLSK	S			448.2128.2128.2.dta
448	sp|Q07065|CKAP4_HUMAN	Cytoskeleton-associated protein 4 OS=Homo sapiens GN=CKAP4 PE=1 SV=2	419	66097	8	5	8	5	17.8	5.63	2311	1	0	1	626.899	1251.78	2	1251.67	0.1128	0	42.13	0.063	R	TAVDSLVAYSVK	I			448.1987.1987.2.dta
448	sp|Q07065|CKAP4_HUMAN	Cytoskeleton-associated protein 4 OS=Homo sapiens GN=CKAP4 PE=1 SV=2	419	66097	8	5	8	5	17.8	5.63	2564	1	0	1	681.616	1361.22	2	1360.65	0.5707	0	52.23	0.0093	K	IETNENNLESAK	G			448.1418.1418.2.dta
448	sp|Q07065|CKAP4_HUMAN	Cytoskeleton-associated protein 4 OS=Homo sapiens GN=CKAP4 PE=1 SV=2	419	66097	8	5	8	5	17.8	5.63	2685	1	0	1	708.415	1414.82	2	1413.71	1.1059	0	77.39	1.8e-05	R	EELGQGLQGVEQK	V			448.1731.1731.2.dta
448	sp|Q07065|CKAP4_HUMAN	Cytoskeleton-associated protein 4 OS=Homo sapiens GN=CKAP4 PE=1 SV=2	419	66097	8	5	8	5	17.8	5.63	3108	1	0	1	824.706	1647.4	2	1645.82	1.581	1	65.79	0.00046	K	VASLEESEGNKQDLK	A			448.1422.1422.2.dta
448	sp|Q07065|CKAP4_HUMAN	Cytoskeleton-associated protein 4 OS=Homo sapiens GN=CKAP4 PE=1 SV=2	419	66097	8	5	8	5	17.8	5.63	3517	1	0	1	953.859	1905.7	2	1903.91	1.7903	0	38.03	0.2	R	LEGLGSSEADQDGLASTVR	S			448.1859.1859.2.dta
448	sp|Q07065|CKAP4_HUMAN	Cytoskeleton-associated protein 4 OS=Homo sapiens GN=CKAP4 PE=1 SV=2	419	66097	8	5	8	5	17.8	5.63	3658	1	0	1	674.601	2020.78	3	2021.03	-0.2484	0	60.57	0.00097	K	VQEQVHTLLSQDQAQAAR	L			448.1680.1680.3.dta
448	sp|Q6NZI2|PTRF_HUMAN	Polymerase I and transcript release factor OS=Homo sapiens GN=PTRF PE=1 SV=1	384	43450	6	5	5	5	22.1	5.51	2444	1	0	1	657.361	1312.71	2	1312.73	-0.0274	1	66.65	0.00022	K	KLEVNEAELLR	R			448.1855.1855.2.dta
448	sp|Q6NZI2|PTRF_HUMAN	Polymerase I and transcript release factor OS=Homo sapiens GN=PTRF PE=1 SV=1	384	43450	6	5	5	5	22.1	5.51	3030	1	0	1	801.275	1600.54	2	1598.89	1.6477	0	57.26	0.0023	K	SDQVNGVLVLSLLDK	I			448.2534.2534.2.dta
448	sp|Q6NZI2|PTRF_HUMAN	Polymerase I and transcript release factor OS=Homo sapiens GN=PTRF PE=1 SV=1	384	43450	6	5	5	5	22.1	5.51	3369	1	0	1	902.941	1803.87	2	1803.87	-0.0004	0	102.57	6e-08	R	QAEMEGAVQSIQGELSK	L			448.2087.2087.2.dta
448	sp|Q6NZI2|PTRF_HUMAN	Polymerase I and transcript release factor OS=Homo sapiens GN=PTRF PE=1 SV=1	384	43450	6	5	5	5	22.1	5.51	3664	1	0	1	676.144	2025.41	3	2024.09	1.3197	0	31.31	0.81	K	IIGAVDQIQLTQAQLEER	Q			448.2135.2135.3.dta
448	sp|Q6NZI2|PTRF_HUMAN	Polymerase I and transcript release factor OS=Homo sapiens GN=PTRF PE=1 SV=1	384	43450	6	5	5	5	22.1	5.51	3665	1	0	1	1013.93	2025.84	2	2024.09	1.7513	0	93.81	3.8e-07	K	IIGAVDQIQLTQAQLEER	Q			448.2122.2122.2.dta
448	sp|Q6NZI2|PTRF_HUMAN	Polymerase I and transcript release factor OS=Homo sapiens GN=PTRF PE=1 SV=1	384	43450	6	5	5	5	22.1	5.51	4056	1	0	1	850.855	2549.54	3	2548.1	1.4445	1	71.4	6.4e-05	K	ATEMVEVGADDDEGGAERGEAGDLR	R			448.1707.1707.3.dta
448	sp|P02774|VTDB_HUMAN	Vitamin D-binding protein OS=Homo sapiens GN=GC PE=1 SV=1	322	54526	6	5	6	5	17.9	5.4	1682	1	0	1	467.811	933.607	2	933.514	0.0927	1	59.05	0.0015	R	KLCMAALK	H			448.1606.1606.2.dta
448	sp|P02774|VTDB_HUMAN	Vitamin D-binding protein OS=Homo sapiens GN=GC PE=1 SV=1	322	54526	6	5	6	5	17.9	5.4	2366	1	0	1	639.034	1276.05	2	1274.56	1.4927	0	47.25	0.026	R	VCSQYAAYGEK	K			448.1526.1526.2.dta
448	sp|P02774|VTDB_HUMAN	Vitamin D-binding protein OS=Homo sapiens GN=GC PE=1 SV=1	322	54526	6	5	6	5	17.9	5.4	2906	1	0	1	765.428	1528.84	2	1528.78	0.0635	0	57.15	0.002	K	EDFTSLSLVLYSR	K			448.2423.2423.2.dta
448	sp|P02774|VTDB_HUMAN	Vitamin D-binding protein OS=Homo sapiens GN=GC PE=1 SV=1	322	54526	6	5	6	5	17.9	5.4	3180	1	0	1	566.082	1695.22	3	1693.9	1.3187	1	36.87	0.27	R	KFPSGTFEQVSQLVK	E			448.2130.2130.3.dta
448	sp|P02774|VTDB_HUMAN	Vitamin D-binding protein OS=Homo sapiens GN=GC PE=1 SV=1	322	54526	6	5	6	5	17.9	5.4	3741	1	0	1	1047.1	2092.19	2	2091.82	0.3691	0	75.96	2.5e-05	K	SLGECCDVEDSTTCFNAK	G			448.1759.1759.2.dta
448	sp|P02774|VTDB_HUMAN	Vitamin D-binding protein OS=Homo sapiens GN=GC PE=1 SV=1	322	54526	6	5	6	5	17.9	5.4	3890	1	0	1	755.821	2264.44	3	2263.93	0.5112	0	45.96	0.026	K	SCESNSPFPVHPGTAECCTK	E			448.1648.1648.3.dta
448	sp|Q9UJU6|DBNL_HUMAN	Drebrin-like protein OS=Homo sapiens GN=DBNL PE=1 SV=1	305	48463	5	4	5	4	17	5.02	2230	1	1	1	609.722	1217.43	2	1216.62	0.8098	0	51.14	0.01	R	NGPALQEAYVR	V			448.1711.1711.2.dta
448	sp|Q9UJU6|DBNL_HUMAN	Drebrin-like protein OS=Homo sapiens GN=DBNL PE=1 SV=1	305	48463	5	4	5	4	17	5.02	2624	1	1	1	696.318	1390.62	2	1390.68	-0.0554	0	41.59	0.069	R	AMSTTSISSPQPGK	L			448.1490.1490.2.dta
448	sp|Q9UJU6|DBNL_HUMAN	Drebrin-like protein OS=Homo sapiens GN=DBNL PE=1 SV=1	305	48463	5	4	5	4	17	5.02	2999	1	1	1	790.098	1578.18	2	1577.66	0.522	0	53.98	0.0053	R	AEEDVEPECIMEK	V			448.1806.1806.2.dta
448	sp|Q9UJU6|DBNL_HUMAN	Drebrin-like protein OS=Homo sapiens GN=DBNL PE=1 SV=1	305	48463	5	4	5	4	17	5.02	3232	1	1	1	860.616	1719.22	2	1717.88	1.3389	0	63.36	0.00056	K	FVLINWTGEGVNDVR	K			448.2351.2351.2.dta
448	sp|Q9UJU6|DBNL_HUMAN	Drebrin-like protein OS=Homo sapiens GN=DBNL PE=1 SV=1	305	48463	5	4	5	4	17	5.02	3638	1	1	1	1004.18	2006.36	2	2004.93	1.4245	0	97.86	1.8e-07	R	VAGTGEGGLEEMVEELNSGK	V			448.2390.2390.2.dta
448	sp|Q01581|HMCS1_HUMAN	Hydroxymethylglutaryl-CoA synthase, cytoplasmic OS=Homo sapiens GN=HMGCS1 PE=1 SV=2	247	57828	4	4	4	4	9.2	5.22	1793	1	0	1	499.223	996.432	2	995.492	0.9393	0	48.6	0.016	K	ASSELFSQK	T			448.1634.1634.2.dta
448	sp|Q01581|HMCS1_HUMAN	Hydroxymethylglutaryl-CoA synthase, cytoplasmic OS=Homo sapiens GN=HMGCS1 PE=1 SV=2	247	57828	4	4	4	4	9.2	5.22	2601	1	0	1	690.675	1379.33	2	1377.66	1.675	0	61.56	0.00099	R	TGVAPDVFAENMK	L			448.1990.1990.2.dta
448	sp|Q01581|HMCS1_HUMAN	Hydroxymethylglutaryl-CoA synthase, cytoplasmic OS=Homo sapiens GN=HMGCS1 PE=1 SV=2	247	57828	4	4	4	4	9.2	5.22	2830	1	0	1	746.858	1491.7	2	1491.71	-0.0131	0	68.31	0.00016	R	MLLNDFLNDQNR	D			448.2303.2303.2.dta
448	sp|Q01581|HMCS1_HUMAN	Hydroxymethylglutaryl-CoA synthase, cytoplasmic OS=Homo sapiens GN=HMGCS1 PE=1 SV=2	247	57828	4	4	4	4	9.2	5.22	2843	1	0	1	750.281	1498.55	2	1498.73	-0.1837	0	68.06	0.00017	K	NSIYSGLEAFGDVK	L			448.2219.2219.2.dta
448	sp|P51884|LUM_HUMAN	Lumican OS=Homo sapiens GN=LUM PE=1 SV=2	181	38747	4	2	4	2	13.9	6.16	2158	1	0	1	590.119	1178.22	2	1177.63	0.5886	1	50.5	0.013	R	LKEDAVSAAFK	G			448.1650.1650.2.dta
448	sp|P51884|LUM_HUMAN	Lumican OS=Homo sapiens GN=LUM PE=1 SV=2	181	38747	4	2	4	2	13.9	6.16	2250	1	0	1	613.7	1225.38	2	1224.6	0.782	0	32.75	0.75	K	ISNIPDEYFK	R			448.1988.1988.2.dta
448	sp|P51884|LUM_HUMAN	Lumican OS=Homo sapiens GN=LUM PE=1 SV=2	181	38747	4	2	4	2	13.9	6.16	2408	1	0	1	649.404	1296.79	2	1296.67	0.1255	0	63.76	0.00047	K	SLEDLQLTHNK	I			448.1715.1715.2.dta
448	sp|P51884|LUM_HUMAN	Lumican OS=Homo sapiens GN=LUM PE=1 SV=2	181	38747	4	2	4	2	13.9	6.16	3377	1	0	1	906.217	1810.42	2	1809.83	0.5921	0	39.44	0.13	R	ISETSLPPDMYECLR	V			448.2084.2084.2.dta
448	sp|P00352|AL1A1_HUMAN	Retinal dehydrogenase 1 OS=Homo sapiens GN=ALDH1A1 PE=1 SV=2	174	55454	4	2	4	2	10.4	6.3	2006	1	0	1	548.25	1094.49	2	1094.56	-0.075	0	37.21	0.18	K	VAFTGSTEVGK	L			448.1590.1590.2.dta
448	sp|P00352|AL1A1_HUMAN	Retinal dehydrogenase 1 OS=Homo sapiens GN=ALDH1A1 PE=1 SV=2	174	55454	4	2	4	2	10.4	6.3	2574	1	0	1	683.579	1365.14	2	1363.68	1.4589	0	33.62	0.69	R	LLLATMESMNGGK	L			448.2103.2103.2.dta
448	sp|P00352|AL1A1_HUMAN	Retinal dehydrogenase 1 OS=Homo sapiens GN=ALDH1A1 PE=1 SV=2	174	55454	4	2	4	2	10.4	6.3	2939	1	0	1	773.157	1544.3	2	1543.77	0.5327	0	48.65	0.019	R	TIPIDGNFFTYTR	H			448.2276.2276.2.dta
448	sp|P00352|AL1A1_HUMAN	Retinal dehydrogenase 1 OS=Homo sapiens GN=ALDH1A1 PE=1 SV=2	174	55454	4	2	4	2	10.4	6.3	3020	1	0	1	795.669	1589.32	2	1588.79	0.5341	0	54.55	0.0052	R	ANNTFYGLSAGVFTK	D			448.2227.2227.2.dta
473	sp|P00352|AL1A1_HUMAN	Retinal dehydrogenase 1 OS=Homo sapiens GN=ALDH1A1 PE=1 SV=2	935	55454	23	16	17	13	36.3	6.3	1394	1	0	0	816.552	815.545	1	815.475	0.0695	0	34.57	0.47	R	VTLELGGK	S			473.1719.1719.1.dta
473	sp|P00352|AL1A1_HUMAN	Retinal dehydrogenase 1 OS=Homo sapiens GN=ALDH1A1 PE=1 SV=2	935	55454	23	16	17	13	36.3	6.3	1680	1	0	1	473.591	945.167	2	944.529	0.6376	1	58.38	0.0025	K	SLDDVIKR	A			473.1603.1603.2.dta
473	sp|P00352|AL1A1_HUMAN	Retinal dehydrogenase 1 OS=Homo sapiens GN=ALDH1A1 PE=1 SV=2	935	55454	23	16	17	13	36.3	6.3	1713	1	0	1	484.932	967.85	2	969.401	-1.5518	0	31.95	0.8	R	YCAGWADK	I			473.1576.1576.2.dta
473	sp|P00352|AL1A1_HUMAN	Retinal dehydrogenase 1 OS=Homo sapiens GN=ALDH1A1 PE=1 SV=2	935	55454	23	16	17	13	36.3	6.3	1747	1	0	1	987.593	986.586	1	986.565	0.0209	0	50.24	0.012	K	ILDLIESGK	K			473.1975.1975.1.dta
473	sp|P00352|AL1A1_HUMAN	Retinal dehydrogenase 1 OS=Homo sapiens GN=ALDH1A1 PE=1 SV=2	935	55454	23	16	17	13	36.3	6.3	1997	1	0	1	558.781	1115.55	2	1114.66	0.8881	1	36.43	0.26	K	ILDLIESGKK	E			473.1821.1821.2.dta
473	sp|P00352|AL1A1_HUMAN	Retinal dehydrogenase 1 OS=Homo sapiens GN=ALDH1A1 PE=1 SV=2	935	55454	23	16	17	13	36.3	6.3	2129	1	0	1	594.592	1187.17	2	1188.6	-1.4351	0	32.6	0.83	R	QAFQIGSPWR	T			473.2109.2109.2.dta
473	sp|P00352|AL1A1_HUMAN	Retinal dehydrogenase 1 OS=Homo sapiens GN=ALDH1A1 PE=1 SV=2	935	55454	23	16	17	13	36.3	6.3	2132	1	0	1	595.605	1189.2	2	1188.6	0.5919	0	42.5	0.085	R	QAFQIGSPWR	T			473.2083.2083.2.dta
473	sp|P00352|AL1A1_HUMAN	Retinal dehydrogenase 1 OS=Homo sapiens GN=ALDH1A1 PE=1 SV=2	935	55454	23	16	17	13	36.3	6.3	2554	1	0	1	691.234	1380.45	2	1379.68	0.7738	0	63.54	0.0006	R	LLLATMESMNGGK	L	Oxidation (M)	0.0000000020000.0	473.1912.1912.2.dta
473	sp|P00352|AL1A1_HUMAN	Retinal dehydrogenase 1 OS=Homo sapiens GN=ALDH1A1 PE=1 SV=2	935	55454	23	16	17	13	36.3	6.3	2634	1	0	1	710.7	1419.38	2	1417.73	1.6571	0	49.23	0.02	K	EEIFGPVQQIMK	F			473.2187.2187.2.dta
473	sp|P00352|AL1A1_HUMAN	Retinal dehydrogenase 1 OS=Homo sapiens GN=ALDH1A1 PE=1 SV=2	935	55454	23	16	17	13	36.3	6.3	2647	1	0	1	718.197	1434.38	2	1433.72	0.6572	0	46.21	0.034	K	EEIFGPVQQIMK	F	Oxidation (M)	0.000000000020.0	473.1983.1983.2.dta
473	sp|P00352|AL1A1_HUMAN	Retinal dehydrogenase 1 OS=Homo sapiens GN=ALDH1A1 PE=1 SV=2	935	55454	23	16	17	13	36.3	6.3	2863	1	0	1	773.118	1544.22	2	1543.77	0.4537	0	51.87	0.0091	R	TIPIDGNFFTYTR	H			473.2299.2299.2.dta
473	sp|P00352|AL1A1_HUMAN	Retinal dehydrogenase 1 OS=Homo sapiens GN=ALDH1A1 PE=1 SV=2	935	55454	23	16	17	13	36.3	6.3	2939	1	0	1	530.807	1589.4	3	1588.79	0.6112	0	31.07	1.2	R	ANNTFYGLSAGVFTK	D			473.2220.2220.3.dta
473	sp|P00352|AL1A1_HUMAN	Retinal dehydrogenase 1 OS=Homo sapiens GN=ALDH1A1 PE=1 SV=2	935	55454	23	16	17	13	36.3	6.3	2940	1	0	1	796.106	1590.2	2	1588.79	1.4091	0	75.66	3.8e-05	R	ANNTFYGLSAGVFTK	D			473.2215.2215.2.dta
473	sp|P00352|AL1A1_HUMAN	Retinal dehydrogenase 1 OS=Homo sapiens GN=ALDH1A1 PE=1 SV=2	935	55454	23	16	17	13	36.3	6.3	3044	1	0	1	824.254	1646.49	2	1644.79	1.7042	0	72.05	0.00012	K	IFINNEWHDSVSGK	K			473.1837.1837.2.dta
473	sp|P00352|AL1A1_HUMAN	Retinal dehydrogenase 1 OS=Homo sapiens GN=ALDH1A1 PE=1 SV=2	935	55454	23	16	17	13	36.3	6.3	3185	1	0	1	866.703	1731.39	2	1729.94	1.447	1	44.63	0.044	R	IAKEEIFGPVQQIMK	F			473.2101.2101.2.dta
473	sp|P00352|AL1A1_HUMAN	Retinal dehydrogenase 1 OS=Homo sapiens GN=ALDH1A1 PE=1 SV=2	935	55454	23	16	17	13	36.3	6.3	3207	1	0	1	874.389	1746.76	2	1745.94	0.8253	1	52.31	0.0056	R	IAKEEIFGPVQQIMK	F	Oxidation (M)	0.000000000000020.0	473.1897.1897.2.dta
473	sp|P00352|AL1A1_HUMAN	Retinal dehydrogenase 1 OS=Homo sapiens GN=ALDH1A1 PE=1 SV=2	935	55454	23	16	17	13	36.3	6.3	3550	1	0	1	995.772	1989.53	2	1988.93	0.5986	0	85.83	3.1e-06	K	GYFVQPTVFSNVTDEMR	I			473.2307.2307.2.dta
473	sp|P00352|AL1A1_HUMAN	Retinal dehydrogenase 1 OS=Homo sapiens GN=ALDH1A1 PE=1 SV=2	935	55454	23	16	17	13	36.3	6.3	3551	1	0	1	664.519	1990.53	3	1988.93	1.6046	0	37.77	0.2	K	GYFVQPTVFSNVTDEMR	I			473.2315.2315.3.dta
473	sp|P00352|AL1A1_HUMAN	Retinal dehydrogenase 1 OS=Homo sapiens GN=ALDH1A1 PE=1 SV=2	935	55454	23	16	17	13	36.3	6.3	3571	1	0	1	1003.81	2005.61	2	2004.93	0.6803	0	70.82	9.3e-05	K	GYFVQPTVFSNVTDEMR	I	Oxidation (M)	0.00000000000000020.0	473.2171.2171.2.dta
473	sp|P00352|AL1A1_HUMAN	Retinal dehydrogenase 1 OS=Homo sapiens GN=ALDH1A1 PE=1 SV=2	935	55454	23	16	17	13	36.3	6.3	3579	1	0	1	1006.31	2010.61	2	2010.08	0.5309	0	78.43	1.5e-05	K	YILGNPLTPGVTQGPQIDK	E			473.2124.2124.2.dta
473	sp|P00352|AL1A1_HUMAN	Retinal dehydrogenase 1 OS=Homo sapiens GN=ALDH1A1 PE=1 SV=2	935	55454	23	16	17	13	36.3	6.3	4091	1	0	1	934.957	2801.85	3	2801.46	0.3898	2	57.29	0.0017	K	KYILGNPLTPGVTQGPQIDKEQYDK	I			473.1885.1885.3.dta
473	sp|P00352|AL1A1_HUMAN	Retinal dehydrogenase 1 OS=Homo sapiens GN=ALDH1A1 PE=1 SV=2	935	55454	23	16	17	13	36.3	6.3	4130	1	0	1	975.799	2924.38	3	2923.31	1.0697	1	42.21	0.04	K	FPVFNPATEEELCQVEEGDKEDVDK	A			473.2204.2204.3.dta
473	sp|P00352|AL1A1_HUMAN	Retinal dehydrogenase 1 OS=Homo sapiens GN=ALDH1A1 PE=1 SV=2	935	55454	23	16	17	13	36.3	6.3	4163	1	0	1	1018.52	3052.55	3	3051.4	1.1483	2	57.97	0.0012	K	KFPVFNPATEEELCQVEEGDKEDVDK	A			473.2081.2081.3.dta
473	sp|P02675|FIBB_HUMAN	Fibrinogen beta chain OS=Homo sapiens GN=FGB PE=1 SV=2	642	56577	13	8	10	8	27.9	8.54	1698	1	0	1	963.482	962.475	1	962.409	0.0653	0	34.05	0.45	R	QDGSVDFGR	K	Gln->pyro-Glu (N-term Q)	1.000000000.0	473.1759.1759.1.dta
473	sp|P02675|FIBB_HUMAN	Fibrinogen beta chain OS=Homo sapiens GN=FGB PE=1 SV=2	642	56577	13	8	10	8	27.9	8.54	2401	1	0	1	655.153	1308.29	2	1307.61	0.681	0	57.11	0.0027	K	QGFGNVATNTDGK	N			473.1531.1531.2.dta
473	sp|P02675|FIBB_HUMAN	Fibrinogen beta chain OS=Homo sapiens GN=FGB PE=1 SV=2	642	56577	13	8	10	8	27.9	8.54	2838	1	0	1	768.779	1535.54	2	1534.72	0.8264	0	63.37	0.00065	K	AHYGGFTVQNEANK	Y			473.1547.1547.2.dta
473	sp|P02675|FIBB_HUMAN	Fibrinogen beta chain OS=Homo sapiens GN=FGB PE=1 SV=2	642	56577	13	8	10	8	27.9	8.54	2860	1	0	1	772.933	1543.85	2	1543.69	0.164	0	87.18	2e-06	K	HGTDDGVVWMNWK	G			473.2113.2113.2.dta
473	sp|P02675|FIBB_HUMAN	Fibrinogen beta chain OS=Homo sapiens GN=FGB PE=1 SV=2	642	56577	13	8	10	8	27.9	8.54	2862	1	0	1	515.653	1543.94	3	1543.69	0.2497	0	30.73	0.93	K	HGTDDGVVWMNWK	G			473.2111.2111.3.dta
473	sp|P02675|FIBB_HUMAN	Fibrinogen beta chain OS=Homo sapiens GN=FGB PE=1 SV=2	642	56577	13	8	10	8	27.9	8.54	2890	1	0	1	780.891	1559.77	2	1559.68	0.0841	0	39.25	0.14	K	HGTDDGVVWMNWK	G	Oxidation (M)	0.0000000002000.0	473.1936.1936.2.dta
473	sp|P02675|FIBB_HUMAN	Fibrinogen beta chain OS=Homo sapiens GN=FGB PE=1 SV=2	642	56577	13	8	10	8	27.9	8.54	2959	1	0	1	802.314	1602.61	2	1602.67	-0.0517	0	67.28	0.00023	K	LESDVSAQMEYCR	T	Oxidation (M)	0.0000000020000.0	473.1516.1516.2.dta
473	sp|P02675|FIBB_HUMAN	Fibrinogen beta chain OS=Homo sapiens GN=FGB PE=1 SV=2	642	56577	13	8	10	8	27.9	8.54	3098	1	0	1	843.185	1684.35	2	1683.7	0.6521	0	71.21	9.4e-05	R	YYWGGQYTWDMAK	H	Oxidation (M)	0.0000000000200.0	473.2128.2128.2.dta
473	sp|P02675|FIBB_HUMAN	Fibrinogen beta chain OS=Homo sapiens GN=FGB PE=1 SV=2	642	56577	13	8	10	8	27.9	8.54	3140	1	0	1	854.772	1707.53	2	1706.79	0.7393	0	66.5	0.00031	R	MGPTELLIEMEDWK	G	Oxidation (M)	0.20000000000000.0	473.2491.2491.2.dta
473	sp|P02675|FIBB_HUMAN	Fibrinogen beta chain OS=Homo sapiens GN=FGB PE=1 SV=2	642	56577	13	8	10	8	27.9	8.54	3173	1	0	1	862.047	1722.08	2	1722.78	-0.7046	0	39.53	0.13	R	MGPTELLIEMEDWK	G	2 Oxidation (M)	0.20000000020000.0	473.2176.2176.2.dta
473	sp|P02675|FIBB_HUMAN	Fibrinogen beta chain OS=Homo sapiens GN=FGB PE=1 SV=2	642	56577	13	8	10	8	27.9	8.54	3245	1	0	1	885.22	1768.42	2	1767.78	0.645	0	98.36	1.8e-07	K	DNENVVNEYSSELEK	H			473.1967.1967.2.dta
473	sp|P02675|FIBB_HUMAN	Fibrinogen beta chain OS=Homo sapiens GN=FGB PE=1 SV=2	642	56577	13	8	10	8	27.9	8.54	3275	1	0	1	894.097	1786.18	2	1784.78	1.396	0	43.88	0.056	K	NYCGLPGEYWLGNDK	I			473.2200.2200.2.dta
473	sp|P02675|FIBB_HUMAN	Fibrinogen beta chain OS=Homo sapiens GN=FGB PE=1 SV=2	642	56577	13	8	10	8	27.9	8.54	3716	1	0	1	1079.35	2156.68	2	2155.94	0.7419	0	53.43	0.005	R	VYCDMNTENGGWTVIQNR	Q			473.1993.1993.2.dta
473	sp|P14868|SYDC_HUMAN	Aspartate--tRNA ligase, cytoplasmic OS=Homo sapiens GN=DARS PE=1 SV=2	523	57499	12	7	10	6	27.5	6.11	1777	1	0	1	499.568	997.121	2	995.504	1.617	0	61.48	0.0011	R	TSTSQAVFR	L			473.1499.1499.2.dta
473	sp|P14868|SYDC_HUMAN	Aspartate--tRNA ligase, cytoplasmic OS=Homo sapiens GN=DARS PE=1 SV=2	523	57499	12	7	10	6	27.5	6.11	1813	1	0	1	510.057	1018.1	2	1017.55	0.5501	0	33.96	0.68	K	GFVEIQTPK	I			473.1797.1797.2.dta
473	sp|P14868|SYDC_HUMAN	Aspartate--tRNA ligase, cytoplasmic OS=Homo sapiens GN=DARS PE=1 SV=2	523	57499	12	7	10	6	27.5	6.11	2081	1	0	1	581.168	1160.32	2	1159.66	0.6618	0	69.18	0.00018	K	IYVISLAEPR	L			473.2123.2123.2.dta
473	sp|P14868|SYDC_HUMAN	Aspartate--tRNA ligase, cytoplasmic OS=Homo sapiens GN=DARS PE=1 SV=2	523	57499	12	7	10	6	27.5	6.11	2334	1	0	1	640.057	1278.1	2	1277.52	0.583	0	43.59	0.057	K	QSNSYDMFMR	G			473.1987.1987.2.dta
473	sp|P14868|SYDC_HUMAN	Aspartate--tRNA ligase, cytoplasmic OS=Homo sapiens GN=DARS PE=1 SV=2	523	57499	12	7	10	6	27.5	6.11	2589	1	0	1	700.251	1398.49	2	1398.78	-0.2927	0	54.11	0.0047	R	VTMLFLGLHNVR	Q			473.2192.2192.2.dta
473	sp|P14868|SYDC_HUMAN	Aspartate--tRNA ligase, cytoplasmic OS=Homo sapiens GN=DARS PE=1 SV=2	523	57499	12	7	10	6	27.5	6.11	2594	1	0	1	467.773	1400.3	3	1398.78	1.5172	0	42.24	0.088	R	VTMLFLGLHNVR	Q			473.2195.2195.3.dta
473	sp|P14868|SYDC_HUMAN	Aspartate--tRNA ligase, cytoplasmic OS=Homo sapiens GN=DARS PE=1 SV=2	523	57499	12	7	10	6	27.5	6.11	2621	1	0	1	708.539	1415.06	2	1414.78	0.2884	0	46.25	0.032	R	VTMLFLGLHNVR	Q	Oxidation (M)	0.002000000000.0	473.2009.2009.2.dta
473	sp|P14868|SYDC_HUMAN	Aspartate--tRNA ligase, cytoplasmic OS=Homo sapiens GN=DARS PE=1 SV=2	523	57499	12	7	10	6	27.5	6.11	2788	1	0	1	755.692	1509.37	2	1508.76	0.6065	0	58.73	0.0024	K	NNAYLAQSPQLYK	Q			473.1808.1808.2.dta
473	sp|P14868|SYDC_HUMAN	Aspartate--tRNA ligase, cytoplasmic OS=Homo sapiens GN=DARS PE=1 SV=2	523	57499	12	7	10	6	27.5	6.11	3484	1	0	1	969.09	1936.16	2	1934.81	1.3597	0	38.12	0.15	R	EAGVEMGDEDDLSTPNEK	L			473.1701.1701.2.dta
473	sp|P14868|SYDC_HUMAN	Aspartate--tRNA ligase, cytoplasmic OS=Homo sapiens GN=DARS PE=1 SV=2	523	57499	12	7	10	6	27.5	6.11	3492	1	0	1	647.797	1940.37	3	1938.99	1.3786	0	40.72	0.099	R	QQQFNVQALVAVGDHASK	Q			473.2084.2084.3.dta
473	sp|P14868|SYDC_HUMAN	Aspartate--tRNA ligase, cytoplasmic OS=Homo sapiens GN=DARS PE=1 SV=2	523	57499	12	7	10	6	27.5	6.11	3521	1	0	1	981.197	1960.38	2	1959.99	0.3855	0	77.21	2.5e-05	K	IISAASEGGANVFTVSYFK	N			473.2268.2268.2.dta
473	sp|P14868|SYDC_HUMAN	Aspartate--tRNA ligase, cytoplasmic OS=Homo sapiens GN=DARS PE=1 SV=2	523	57499	12	7	10	6	27.5	6.11	3769	1	0	1	742.056	2223.14	3	2222.08	1.0632	0	54.65	0.003	R	LPLQLDDAVRPEAEGEEEGR	A			473.1911.1911.3.dta
473	sp|P11413|G6PD_HUMAN	Glucose-6-phosphate 1-dehydrogenase OS=Homo sapiens GN=G6PD PE=1 SV=4	506	59675	11	4	11	4	23.5	6.39	1483	1	0	1	423.294	844.573	2	844.444	0.1284	0	36.77	0.35	R	IDHYLGK	E			473.1355.1355.2.dta
473	sp|P11413|G6PD_HUMAN	Glucose-6-phosphate 1-dehydrogenase OS=Homo sapiens GN=G6PD PE=1 SV=4	506	59675	11	4	11	4	23.5	6.39	1787	1	0	1	502.148	1002.28	2	1001.54	0.737	0	40.98	0.13	R	IFGPIWNR	D			473.2152.2152.2.dta
473	sp|P11413|G6PD_HUMAN	Glucose-6-phosphate 1-dehydrogenase OS=Homo sapiens GN=G6PD PE=1 SV=4	506	59675	11	4	11	4	23.5	6.39	1799	1	0	1	505.657	1009.3	2	1009.52	-0.2236	1	33.65	0.49	R	KQSEPFFK	A			473.1615.1615.2.dta
473	sp|P11413|G6PD_HUMAN	Glucose-6-phosphate 1-dehydrogenase OS=Homo sapiens GN=G6PD PE=1 SV=4	506	59675	11	4	11	4	23.5	6.39	1981	1	0	1	553.95	1105.89	2	1105.5	0.3895	0	35.57	0.4	R	GPTEADELMK	R	Oxidation (M)	0.0000000020.0	473.1421.1421.2.dta
473	sp|P11413|G6PD_HUMAN	Glucose-6-phosphate 1-dehydrogenase OS=Homo sapiens GN=G6PD PE=1 SV=4	506	59675	11	4	11	4	23.5	6.39	2037	1	0	1	570.274	1138.53	2	1137.62	0.9156	1	31.48	0.7	K	LKLEDFFAR	N			473.2228.2228.2.dta
473	sp|P11413|G6PD_HUMAN	Glucose-6-phosphate 1-dehydrogenase OS=Homo sapiens GN=G6PD PE=1 SV=4	506	59675	11	4	11	4	23.5	6.39	2226	1	0	1	616.915	1231.81	2	1231.64	0.1732	0	51.69	0.0085	K	EMVQNLMVLR	F			473.2143.2143.2.dta
473	sp|P11413|G6PD_HUMAN	Glucose-6-phosphate 1-dehydrogenase OS=Homo sapiens GN=G6PD PE=1 SV=4	506	59675	11	4	11	4	23.5	6.39	2321	1	0	1	637.404	1272.79	2	1272.61	0.18	0	33.11	0.58	R	GGYFDEFGIIR	D			473.2332.2332.2.dta
473	sp|P11413|G6PD_HUMAN	Glucose-6-phosphate 1-dehydrogenase OS=Homo sapiens GN=G6PD PE=1 SV=4	506	59675	11	4	11	4	23.5	6.39	2365	1	0	1	647.515	1293.01	2	1292.68	0.3348	0	70.49	0.00012	R	DNIACVILTFK	E			473.2451.2451.2.dta
473	sp|P11413|G6PD_HUMAN	Glucose-6-phosphate 1-dehydrogenase OS=Homo sapiens GN=G6PD PE=1 SV=4	506	59675	11	4	11	4	23.5	6.39	3065	1	0	1	833.66	1665.31	2	1663.86	1.4489	0	65.71	0.00039	R	DGLLPENTFIVGYAR	S			473.2344.2344.2.dta
473	sp|P11413|G6PD_HUMAN	Glucose-6-phosphate 1-dehydrogenase OS=Homo sapiens GN=G6PD PE=1 SV=4	506	59675	11	4	11	4	23.5	6.39	3312	1	0	1	905.213	1808.41	2	1806.78	1.6308	0	77.79	2.1e-05	R	NSYVAGQYDDAASYQR	L			473.1675.1675.2.dta
473	sp|P11413|G6PD_HUMAN	Glucose-6-phosphate 1-dehydrogenase OS=Homo sapiens GN=G6PD PE=1 SV=4	506	59675	11	4	11	4	23.5	6.39	3340	1	0	1	913.792	1825.57	2	1824.01	1.5625	0	33.83	0.48	R	LFYLALPPTVYEAVTK	N			473.2543.2543.2.dta
473	sp|P28838-2|AMPL_HUMAN	Isoform 2 of Cytosol aminopeptidase OS=Homo sapiens GN=LAP3	417	53137	8	6	8	6	22.3	6.3	2113	1	1	1	589.778	1177.54	2	1177.71	-0.1654	1	31.79	0.73	M	TKGLVLGIYSK	E			473.1832.1832.2.dta
473	sp|P28838-2|AMPL_HUMAN	Isoform 2 of Cytosol aminopeptidase OS=Homo sapiens GN=LAP3	417	53137	8	6	8	6	22.3	6.3	2141	1	1	1	597.969	1193.92	2	1193.63	0.2936	0	64.91	0.00043	K	GITFDSGGISIK	A			473.2080.2080.2.dta
473	sp|P28838-2|AMPL_HUMAN	Isoform 2 of Cytosol aminopeptidase OS=Homo sapiens GN=LAP3	417	53137	8	6	8	6	22.3	6.3	2228	1	1	1	617.183	1232.35	2	1231.67	0.6835	0	65.42	0.00041	K	GVLFASGQNLAR	Q			473.1919.1919.2.dta
473	sp|P28838-2|AMPL_HUMAN	Isoform 2 of Cytosol aminopeptidase OS=Homo sapiens GN=LAP3	417	53137	8	6	8	6	22.3	6.3	2820	1	1	1	763.813	1525.61	2	1524.79	0.8172	0	46.84	0.029	K	GSPNANEPPLVFVGK	G			473.2016.2016.2.dta
473	sp|P28838-2|AMPL_HUMAN	Isoform 2 of Cytosol aminopeptidase OS=Homo sapiens GN=LAP3	417	53137	8	6	8	6	22.3	6.3	2991	1	1	1	810.198	1618.38	2	1617.75	0.6328	0	49.62	0.015	R	QLMETPANEMTPTR	F			473.1749.1749.2.dta
473	sp|P28838-2|AMPL_HUMAN	Isoform 2 of Cytosol aminopeptidase OS=Homo sapiens GN=LAP3	417	53137	8	6	8	6	22.3	6.3	3019	1	1	1	816.233	1630.45	2	1629.8	0.648	0	59.67	0.0019	K	GSDEPPVFLEIHYK	G			473.2100.2100.2.dta
473	sp|P28838-2|AMPL_HUMAN	Isoform 2 of Cytosol aminopeptidase OS=Homo sapiens GN=LAP3	417	53137	8	6	8	6	22.3	6.3	3080	1	1	1	837.666	1673.32	2	1671.83	1.4916	0	69.79	0.00014	R	QVVDCQLADVNNIGK	Y			473.1855.1855.2.dta
473	sp|P28838-2|AMPL_HUMAN	Isoform 2 of Cytosol aminopeptidase OS=Homo sapiens GN=LAP3	417	53137	8	6	8	6	22.3	6.3	3266	1	1	1	891.811	1781.61	2	1781.87	-0.258	0	35.41	0.36	K	SWIEEQAMGSFLSVAK	G			473.2467.2467.2.dta
473	tr|A0A087X079|A0A087X079_HUMAN	Ig gamma-1 chain C region OS=Homo sapiens GN=IGHG1 PE=1 SV=1	396	52507	7	6	7	6	19.2	8.33	1503	1	1	0	426.517	851.019	2	850.422	0.5968	0	33.3	0.61	K	DTLMISR	T	Oxidation (M)	0.0002000.0	473.1555.1555.2.dta
473	tr|A0A087X079|A0A087X079_HUMAN	Ig gamma-1 chain C region OS=Homo sapiens GN=IGHG1 PE=1 SV=1	396	52507	7	6	7	6	19.2	8.33	2036	1	1	0	570.019	1138.02	2	1137.59	0.4351	0	50.44	0.013	K	GTTVTVSSASTK	G			473.1307.1307.2.dta
473	tr|A0A087X079|A0A087X079_HUMAN	Ig gamma-1 chain C region OS=Homo sapiens GN=IGHG1 PE=1 SV=1	396	52507	7	6	7	6	19.2	8.33	2427	1	1	0	660.676	1319.34	2	1317.57	1.7709	0	70.27	0.00013	R	AEDTAVYYCAR	D			473.1616.1616.2.dta
473	tr|A0A087X079|A0A087X079_HUMAN	Ig gamma-1 chain C region OS=Homo sapiens GN=IGHG1 PE=1 SV=1	396	52507	7	6	7	6	19.2	8.33	2474	1	1	0	670.481	1338.95	2	1337.68	1.2715	0	54.34	0.0049	K	NSLYLQMNSLR	A			473.2052.2052.2.dta
473	tr|A0A087X079|A0A087X079_HUMAN	Ig gamma-1 chain C region OS=Homo sapiens GN=IGHG1 PE=1 SV=1	396	52507	7	6	7	6	19.2	8.33	3089	1	1	0	840.114	1678.21	2	1676.79	1.4189	0	51.8	0.01	K	FNWYVDGVEVHNAK	T			473.1999.1999.2.dta
473	tr|A0A087X079|A0A087X079_HUMAN	Ig gamma-1 chain C region OS=Homo sapiens GN=IGHG1 PE=1 SV=1	396	52507	7	6	7	6	19.2	8.33	3402	1	1	0	937.702	1873.39	2	1872.91	0.4751	0	58.51	0.0017	K	TTPPVLDSDGSFFLYSK	L			473.2288.2288.2.dta
473	tr|A0A087X079|A0A087X079_HUMAN	Ig gamma-1 chain C region OS=Homo sapiens GN=IGHG1 PE=1 SV=1	396	52507	7	6	7	6	19.2	8.33	3700	1	1	0	1070.34	2138.67	2	2138.02	0.6513	0	82.39	6.6e-06	R	TPEVTCVVVDVSHEDPEVK	F			473.1971.1971.2.dta
473	sp|P49419|AL7A1_HUMAN	Alpha-aminoadipic semialdehyde dehydrogenase OS=Homo sapiens GN=ALDH7A1 PE=1 SV=5	387	59020	8	5	7	4	16.3	8.21	2680	1	0	1	726.312	1450.61	2	1449.78	0.8269	0	81.77	8.4e-06	R	VNLLSFTGSTQVGK	Q			473.2167.2167.2.dta
473	sp|P49419|AL7A1_HUMAN	Alpha-aminoadipic semialdehyde dehydrogenase OS=Homo sapiens GN=ALDH7A1 PE=1 SV=5	387	59020	8	5	7	4	16.3	8.21	2721	1	0	1	738.028	1474.04	2	1472.83	1.2134	0	50.73	0.013	K	IQVLGSLVSLEMGK	I			473.2395.2395.2.dta
473	sp|P49419|AL7A1_HUMAN	Alpha-aminoadipic semialdehyde dehydrogenase OS=Homo sapiens GN=ALDH7A1 PE=1 SV=5	387	59020	8	5	7	4	16.3	8.21	2734	1	0	1	741.127	1480.24	2	1478.74	1.4958	0	76.5	3.1e-05	K	QAVSMFLGAVEEAK	K			473.2260.2260.2.dta
473	sp|P49419|AL7A1_HUMAN	Alpha-aminoadipic semialdehyde dehydrogenase OS=Homo sapiens GN=ALDH7A1 PE=1 SV=5	387	59020	8	5	7	4	16.3	8.21	2752	1	0	1	745.825	1489.63	2	1488.82	0.8125	0	82.31	6.5e-06	K	IQVLGSLVSLEMGK	I	Oxidation (M)	0.00000000000200.0	473.2284.2284.2.dta
473	sp|P49419|AL7A1_HUMAN	Alpha-aminoadipic semialdehyde dehydrogenase OS=Homo sapiens GN=ALDH7A1 PE=1 SV=5	387	59020	8	5	7	4	16.3	8.21	2946	1	0	1	796.75	1591.49	2	1589.81	1.6735	1	34.93	0.46	K	QAVSMFLGAVEEAKK	E	Gln->pyro-Glu (N-term Q)	1.000000000000000.0	473.2485.2485.2.dta
473	sp|P49419|AL7A1_HUMAN	Alpha-aminoadipic semialdehyde dehydrogenase OS=Homo sapiens GN=ALDH7A1 PE=1 SV=5	387	59020	8	5	7	4	16.3	8.21	2970	1	0	1	804.641	1607.27	2	1606.73	0.5415	0	33.22	0.77	K	NEEEVFAWNNEVK	Q			473.2055.2055.2.dta
473	sp|P49419|AL7A1_HUMAN	Alpha-aminoadipic semialdehyde dehydrogenase OS=Homo sapiens GN=ALDH7A1 PE=1 SV=5	387	59020	8	5	7	4	16.3	8.21	3384	1	0	1	621.713	1862.12	3	1862.98	-0.8564	1	31.16	0.78	R	RLFIHESIHDEVVNR	L			473.1628.1628.3.dta
473	sp|P49419|AL7A1_HUMAN	Alpha-aminoadipic semialdehyde dehydrogenase OS=Homo sapiens GN=ALDH7A1 PE=1 SV=5	387	59020	8	5	7	4	16.3	8.21	3444	1	0	1	953.308	1904.6	2	1903.91	0.6921	0	61.05	0.0011	R	GEVITTYCPANNEPIAR	V			473.1787.1787.2.dta
473	tr|S6B291|S6B291_HUMAN	IgG H chain OS=Homo sapiens PE=1 SV=1	295	51523	5	4	5	4	14.6	7.89	1503	1	0	0	426.517	851.019	2	850.422	0.5968	0	33.3	0.61	K	DTLMISR	T	Oxidation (M)	0.0002000.0	473.1555.1555.2.dta
473	tr|S6B291|S6B291_HUMAN	IgG H chain OS=Homo sapiens PE=1 SV=1	295	51523	5	4	5	4	14.6	7.89	2496	1	1	0	676.885	1351.75	2	1351.69	0.0629	0	71.38	7.8e-05	K	NTLYLQMNSLR	A			473.2063.2063.2.dta
473	tr|S6B291|S6B291_HUMAN	IgG H chain OS=Homo sapiens PE=1 SV=1	295	51523	5	4	5	4	14.6	7.89	3089	1	0	0	840.114	1678.21	2	1676.79	1.4189	0	51.8	0.01	K	FNWYVDGVEVHNAK	T			473.1999.1999.2.dta
473	tr|S6B291|S6B291_HUMAN	IgG H chain OS=Homo sapiens PE=1 SV=1	295	51523	5	4	5	4	14.6	7.89	3402	1	0	0	937.702	1873.39	2	1872.91	0.4751	0	58.51	0.0017	K	TTPPVLDSDGSFFLYSK	L			473.2288.2288.2.dta
473	tr|S6B291|S6B291_HUMAN	IgG H chain OS=Homo sapiens PE=1 SV=1	295	51523	5	4	5	4	14.6	7.89	3700	1	0	0	1070.34	2138.67	2	2138.02	0.6513	0	82.39	6.6e-06	R	TPEVTCVVVDVSHEDPEVK	F			473.1971.1971.2.dta
473	sp|P68363|TBA1B_HUMAN	Tubulin alpha-1B chain OS=Homo sapiens GN=TUBA1B PE=1 SV=1	252	50804	6	3	5	3	15.5	4.94	1807	1	0	1	508.597	1015.18	2	1014.57	0.6087	0	44.45	0.059	K	DVNAAIATIK	T			473.1815.1815.2.dta
473	sp|P68363|TBA1B_HUMAN	Tubulin alpha-1B chain OS=Homo sapiens GN=TUBA1B PE=1 SV=1	252	50804	6	3	5	3	15.5	4.94	2932	1	0	1	793.252	1584.49	2	1583.74	0.7454	0	57.96	0.002	R	SIQFVDWCPTGFK	V			473.2324.2324.2.dta
473	sp|P68363|TBA1B_HUMAN	Tubulin alpha-1B chain OS=Homo sapiens GN=TUBA1B PE=1 SV=1	252	50804	6	3	5	3	15.5	4.94	3129	1	0	1	851.742	1701.47	2	1700.9	0.5713	0	65.9	0.00033	R	AVFVDLEPTVIDEVR	T			473.2323.2323.2.dta
473	sp|P68363|TBA1B_HUMAN	Tubulin alpha-1B chain OS=Homo sapiens GN=TUBA1B PE=1 SV=1	252	50804	6	3	5	3	15.5	4.94	3131	1	0	1	568.224	1701.65	3	1700.9	0.7511	0	41.27	0.085	R	AVFVDLEPTVIDEVR	T			473.2329.2329.3.dta
473	sp|P68363|TBA1B_HUMAN	Tubulin alpha-1B chain OS=Homo sapiens GN=TUBA1B PE=1 SV=1	252	50804	6	3	5	3	15.5	4.94	3167	1	0	1	860.283	1718.55	2	1717.87	0.6769	0	39.13	0.15	R	NLDIERPTYTNLNR	L			473.1768.1768.2.dta
473	sp|P68363|TBA1B_HUMAN	Tubulin alpha-1B chain OS=Homo sapiens GN=TUBA1B PE=1 SV=1	252	50804	6	3	5	3	15.5	4.94	3339	1	0	1	913.093	1824.17	2	1823.98	0.1927	0	44.43	0.038	K	VGINYQPPTVVPGGDLAK	V			473.1991.1991.2.dta
473	tr|S6BGF5|S6BGF5_HUMAN	IgG H chain OS=Homo sapiens PE=2 SV=1	192	25869	3	3	3	3	15.4	8.83	2066	1	1	0	576.125	1150.24	2	1149.62	0.6117	0	58.2	0.0022	R	GTLVTVSSASTK	G			473.1524.1524.2.dta
473	tr|S6BGF5|S6BGF5_HUMAN	IgG H chain OS=Homo sapiens PE=2 SV=1	192	25869	3	3	3	3	15.4	8.83	2427	4	0	0	660.676	1319.34	2	1319.55	-0.2084	0	57.39	0.0026	R	SDDTAVYYCAR	H			473.1616.1616.2.dta
473	tr|S6BGF5|S6BGF5_HUMAN	IgG H chain OS=Homo sapiens PE=2 SV=1	192	25869	3	3	3	3	15.4	8.83	2637	1	1	0	712.773	1423.53	2	1422.7	0.8282	0	76.12	2.7e-05	R	STSESTAALGCLVK	D			473.1865.1865.2.dta
473	sp|P25705|ATPA_HUMAN	ATP synthase subunit alpha, mitochondrial OS=Homo sapiens GN=ATP5A1 PE=1 SV=1	189	59828	4	3	4	3	7.1	9.16	1527	1	0	1	431.222	860.43	2	859.495	0.9347	0	35.71	0.37	R	QMSLLLR	R			473.2013.2013.2.dta
473	sp|P25705|ATPA_HUMAN	ATP synthase subunit alpha, mitochondrial OS=Homo sapiens GN=ATP5A1 PE=1 SV=1	189	59828	4	3	4	3	7.1	9.16	1783	1	0	1	501.622	1001.23	2	999.571	1.6574	0	52.59	0.0088	R	VLSIGDGIAR	V			473.1853.1853.2.dta
473	sp|P25705|ATPA_HUMAN	ATP synthase subunit alpha, mitochondrial OS=Homo sapiens GN=ATP5A1 PE=1 SV=1	189	59828	4	3	4	3	7.1	9.16	1843	1	0	1	513.97	1025.93	2	1025.59	0.3389	0	45.46	0.039	K	AVDSLVPIGR	G			473.1908.1908.2.dta
473	sp|P25705|ATPA_HUMAN	ATP synthase subunit alpha, mitochondrial OS=Homo sapiens GN=ATP5A1 PE=1 SV=1	189	59828	4	3	4	3	7.1	9.16	2100	1	0	1	586.639	1171.26	2	1170.62	0.6384	0	64.1	0.00065	R	VVDALGNAIDGK	G			473.1803.1803.2.dta
473	sp|O43175|SERA_HUMAN	D-3-phosphoglycerate dehydrogenase OS=Homo sapiens GN=PHGDH PE=1 SV=4	180	57356	3	3	3	3	7.3	6.29	1921	1	0	1	536.358	1070.7	2	1070.57	0.1298	0	46.66	0.029	K	QADVNLVNAK	L			473.1543.1543.2.dta
473	sp|O43175|SERA_HUMAN	D-3-phosphoglycerate dehydrogenase OS=Homo sapiens GN=PHGDH PE=1 SV=4	180	57356	3	3	3	3	7.3	6.29	2485	1	0	1	673.658	1345.3	2	1344.76	0.5396	0	73.02	8e-05	K	GTIQVITQGTSLK	N			473.1843.1843.2.dta
473	sp|O43175|SERA_HUMAN	D-3-phosphoglycerate dehydrogenase OS=Homo sapiens GN=PHGDH PE=1 SV=4	180	57356	3	3	3	3	7.3	6.29	3007	1	0	1	813.763	1625.51	2	1624.9	0.6136	0	63.27	0.00067	K	NAGNCLSPAVIVGLLK	E			473.2455.2455.2.dta
473	tr|Q9UL91|Q9UL91_HUMAN	Myosin-reactive immunoglobulin heavy chain variable region (Fragment) OS=Homo sapiens PE=2 SV=1	182	12949	4	4	3	3	34.7	5.25	2427	1	0	0	660.676	1319.34	2	1317.57	1.7709	0	70.27	0.00013	R	AEDTAVYYCAR	G			473.1616.1616.2.dta
473	tr|Q9UL91|Q9UL91_HUMAN	Myosin-reactive immunoglobulin heavy chain variable region (Fragment) OS=Homo sapiens PE=2 SV=1	182	12949	4	4	3	3	34.7	5.25	2474	1	0	0	670.481	1338.95	2	1337.68	1.2715	0	54.34	0.0049	K	NSLYLQMNSLR	A			473.2052.2052.2.dta
473	tr|Q9UL91|Q9UL91_HUMAN	Myosin-reactive immunoglobulin heavy chain variable region (Fragment) OS=Homo sapiens PE=2 SV=1	182	12949	4	4	3	3	34.7	5.25	3410	1	0	0	941.702	1881.39	2	1881	0.394	0	57.76	0.0022	-	EVQLVESGGGLVQPGGSLR	L			473.1985.1985.2.dta
473	tr|Q9UL91|Q9UL91_HUMAN	Myosin-reactive immunoglobulin heavy chain variable region (Fragment) OS=Homo sapiens PE=2 SV=1	182	12949	4	4	3	3	34.7	5.25	3413	1	0	0	628.371	1882.09	3	1881	1.095	0	52.04	0.0067	-	EVQLVESGGGLVQPGGSLR	L			473.1839.1839.3.dta
473	sp|P31146|COR1A_HUMAN	Coronin-1A OS=Homo sapiens GN=CORO1A PE=1 SV=4	171	51678	4	3	3	3	8	6.25	1844	1	0	1	514.133	1026.25	2	1025.61	0.6388	0	44.61	0.046	R	DAGPLLISLK	D			473.2196.2196.2.dta
473	sp|P31146|COR1A_HUMAN	Coronin-1A OS=Homo sapiens GN=CORO1A PE=1 SV=4	171	51678	4	3	3	3	8	6.25	2346	1	0	1	643.474	1284.93	2	1284.74	0.1937	1	49.74	0.014	R	KLQATVQELQK	R			473.1509.1509.2.dta
473	sp|P31146|COR1A_HUMAN	Coronin-1A OS=Homo sapiens GN=CORO1A PE=1 SV=4	171	51678	4	3	3	3	8	6.25	2348	1	0	1	429.689	1286.05	3	1284.74	1.3056	1	34.2	0.54	R	KLQATVQELQK	R			473.1507.1507.3.dta
473	sp|P31146|COR1A_HUMAN	Coronin-1A OS=Homo sapiens GN=CORO1A PE=1 SV=4	171	51678	4	3	3	3	8	6.25	2775	1	0	1	751.808	1501.6	2	1501.7	-0.1	0	76.49	2.5e-05	R	AAPEASGTPSSDAVSR	L			473.1331.1331.2.dta
473	sp|P01861|IGHG4_HUMAN	Ig gamma-4 chain C region OS=Homo sapiens GN=IGHG4 PE=1 SV=1	165	36431	3	2	3	2	11.6	7.18	1503	1	0	0	426.517	851.019	2	850.422	0.5968	0	33.3	0.61	K	DTLMISR	T	Oxidation (M)	0.0002000.0	473.1555.1555.2.dta
473	sp|P01861|IGHG4_HUMAN	Ig gamma-4 chain C region OS=Homo sapiens GN=IGHG4 PE=1 SV=1	165	36431	3	2	3	2	11.6	7.18	2637	1	0	0	712.773	1423.53	2	1422.7	0.8282	0	76.12	2.7e-05	R	STSESTAALGCLVK	D			473.1865.1865.2.dta
473	sp|P01861|IGHG4_HUMAN	Ig gamma-4 chain C region OS=Homo sapiens GN=IGHG4 PE=1 SV=1	165	36431	3	2	3	2	11.6	7.18	3437	1	0	1	952.039	1902.06	2	1900.92	1.1419	0	55.78	0.0025	K	TTPPVLDSDGSFFLYSR	L			473.2319.2319.2.dta
473	sp|P31943|HNRH1_HUMAN	Heterogeneous nuclear ribonucleoprotein H OS=Homo sapiens GN=HNRNPH1 PE=1 SV=4	165	49484	3	3	3	3	11.6	5.89	3096	1	0	1	842.767	1683.52	2	1683.76	-0.2403	0	53.28	0.0058	K	HTGPNSPDTANDGFVR	L			473.1484.1484.2.dta
473	sp|P31943|HNRH1_HUMAN	Heterogeneous nuclear ribonucleoprotein H OS=Homo sapiens GN=HNRNPH1 PE=1 SV=4	165	49484	3	3	3	3	11.6	5.89	3359	1	0	1	921.39	1840.77	2	1840.88	-0.1186	0	62.07	0.00061	R	STGEAFVQFASQEIAEK	A			473.2277.2277.2.dta
473	sp|P31943|HNRH1_HUMAN	Heterogeneous nuclear ribonucleoprotein H OS=Homo sapiens GN=HNRNPH1 PE=1 SV=4	165	49484	3	3	3	3	11.6	5.89	3665	1	0	1	700.37	2098.09	3	2096.88	1.2104	0	52.06	0.0052	R	YGDGGSTFQSTTGHCVHMR	G			473.1500.1500.3.dta
473	tr|Q6MZX9|Q6MZX9_HUMAN	Putative uncharacterized protein DKFZp686M08189 OS=Homo sapiens GN=DKFZp686M08189 PE=2 SV=1	137	53228	2	2	2	2	5.8	5.13	2427	1	0	0	660.676	1319.34	2	1317.57	1.7709	0	70.27	0.00013	R	AEDTAVYYCAR	Y			473.1616.1616.2.dta
473	tr|Q6MZX9|Q6MZX9_HUMAN	Putative uncharacterized protein DKFZp686M08189 OS=Homo sapiens GN=DKFZp686M08189 PE=2 SV=1	137	53228	2	2	2	2	5.8	5.13	3354	1	1	0	919.268	1836.52	2	1834.94	1.5781	0	67.05	0.00026	R	QEPSQGTTTFAVTSILR	V			473.2199.2199.2.dta
476	sp|Q96KP4|CNDP2_HUMAN	Cytosolic non-specific dipeptidase OS=Homo sapiens GN=CNDP2 PE=1 SV=2	912	53187	21	17	15	12	39.4	5.66	1631	1	0	1	457.132	912.25	2	911.501	0.7486	1	40.94	0.093	K	KDILMHR	W			476.1345.1345.2.dta
476	sp|Q96KP4|CNDP2_HUMAN	Cytosolic non-specific dipeptidase OS=Homo sapiens GN=CNDP2 PE=1 SV=2	912	53187	21	17	15	12	39.4	5.66	1954	1	0	1	540.866	1079.72	2	1079.5	0.2177	0	49.07	0.014	R	MMEVAAADVK	Q	Oxidation (M)	0.0200000000.0	476.1530.1530.2.dta
476	sp|Q96KP4|CNDP2_HUMAN	Cytosolic non-specific dipeptidase OS=Homo sapiens GN=CNDP2 PE=1 SV=2	912	53187	21	17	15	12	39.4	5.66	2000	1	0	1	557.084	1112.15	2	1111.6	0.5553	0	45.31	0.042	K	TGQEIPVNVR	F			476.1696.1696.2.dta
476	sp|Q96KP4|CNDP2_HUMAN	Cytosolic non-specific dipeptidase OS=Homo sapiens GN=CNDP2 PE=1 SV=2	912	53187	21	17	15	12	39.4	5.66	2209	1	0	1	611.69	1221.36	2	1219.61	1.7594	1	40.16	0.18	R	RMMEVAAADVK	Q			476.1592.1592.2.dta
476	sp|Q96KP4|CNDP2_HUMAN	Cytosolic non-specific dipeptidase OS=Homo sapiens GN=CNDP2 PE=1 SV=2	912	53187	21	17	15	12	39.4	5.66	2235	1	0	1	617.635	1233.25	2	1232.64	0.6145	0	39.39	0.18	K	TVFGVEPDLTR	E			476.2070.2070.2.dta
476	sp|Q96KP4|CNDP2_HUMAN	Cytosolic non-specific dipeptidase OS=Homo sapiens GN=CNDP2 PE=1 SV=2	912	53187	21	17	15	12	39.4	5.66	2382	1	0	1	1297.71	1296.7	1	1296.69	0.0122	0	58.5	0.0015	K	QLGGSVELVDIGK	Q	Gln->pyro-Glu (N-term Q)	1.0000000000000.0	476.2380.2380.1.dta
476	sp|Q96KP4|CNDP2_HUMAN	Cytosolic non-specific dipeptidase OS=Homo sapiens GN=CNDP2 PE=1 SV=2	912	53187	21	17	15	12	39.4	5.66	2383	1	0	1	649.367	1296.72	2	1296.69	0.0261	0	64.35	0.0004	K	QLGGSVELVDIGK	Q	Gln->pyro-Glu (N-term Q)	1.0000000000000.0	476.2376.2376.2.dta
476	sp|Q96KP4|CNDP2_HUMAN	Cytosolic non-specific dipeptidase OS=Homo sapiens GN=CNDP2 PE=1 SV=2	912	53187	21	17	15	12	39.4	5.66	2426	1	0	1	658.686	1315.36	2	1313.72	1.6388	0	72.36	0.0001	K	QLGGSVELVDIGK	Q			476.2076.2076.2.dta
476	sp|Q96KP4|CNDP2_HUMAN	Cytosolic non-specific dipeptidase OS=Homo sapiens GN=CNDP2 PE=1 SV=2	912	53187	21	17	15	12	39.4	5.66	2828	1	0	1	750.896	1499.78	2	1499.78	0.0006	0	68.38	0.00014	K	WVAIQSVSAWPEK	R			476.2229.2229.2.dta
476	sp|Q96KP4|CNDP2_HUMAN	Cytosolic non-specific dipeptidase OS=Homo sapiens GN=CNDP2 PE=1 SV=2	912	53187	21	17	15	12	39.4	5.66	2896	1	0	1	765.205	1528.39	2	1527.8	0.5942	0	63.2	0.00063	K	MLAAYLYEVSQLK	D			476.2488.2488.2.dta
476	sp|Q96KP4|CNDP2_HUMAN	Cytosolic non-specific dipeptidase OS=Homo sapiens GN=CNDP2 PE=1 SV=2	912	53187	21	17	15	12	39.4	5.66	3128	1	0	1	830.733	1659.45	2	1658.82	0.6283	1	69.89	0.00013	K	MLAAYLYEVSQLKD	-	Oxidation (M)	0.20000000000000.0	476.2369.2369.2.dta
476	sp|Q96KP4|CNDP2_HUMAN	Cytosolic non-specific dipeptidase OS=Homo sapiens GN=CNDP2 PE=1 SV=2	912	53187	21	17	15	12	39.4	5.66	3264	1	0	1	867.2	1732.39	2	1731.79	0.5977	0	79.65	1.4e-05	K	LYDDIDFDIEEFAK	D			476.2537.2537.2.dta
476	sp|Q96KP4|CNDP2_HUMAN	Cytosolic non-specific dipeptidase OS=Homo sapiens GN=CNDP2 PE=1 SV=2	912	53187	21	17	15	12	39.4	5.66	3270	1	0	1	868.3	1734.59	2	1733.88	0.7023	0	51.63	0.0083	R	EGGSIPVTLTFQEATGK	N			476.2176.2176.2.dta
476	sp|Q96KP4|CNDP2_HUMAN	Cytosolic non-specific dipeptidase OS=Homo sapiens GN=CNDP2 PE=1 SV=2	912	53187	21	17	15	12	39.4	5.66	3470	1	0	1	939.782	1877.55	2	1876.93	0.6169	0	90.13	1.1e-06	R	YPSLSLHGIEGAFSGSGAK	T			476.2244.2244.2.dta
476	sp|Q96KP4|CNDP2_HUMAN	Cytosolic non-specific dipeptidase OS=Homo sapiens GN=CNDP2 PE=1 SV=2	912	53187	21	17	15	12	39.4	5.66	3472	1	0	1	626.959	1877.85	3	1876.93	0.923	0	56.88	0.0018	R	YPSLSLHGIEGAFSGSGAK	T			476.2217.2217.3.dta
476	sp|Q96KP4|CNDP2_HUMAN	Cytosolic non-specific dipeptidase OS=Homo sapiens GN=CNDP2 PE=1 SV=2	912	53187	21	17	15	12	39.4	5.66	3541	1	0	1	963.908	1925.8	2	1925.1	0.7023	1	61.37	0.0007	K	QKLPDGSEIPLPPILLGR	L	Gln->pyro-Glu (N-term Q)	1.000000000000000000.0	476.2610.2610.2.dta
476	sp|Q96KP4|CNDP2_HUMAN	Cytosolic non-specific dipeptidase OS=Homo sapiens GN=CNDP2 PE=1 SV=2	912	53187	21	17	15	12	39.4	5.66	3561	1	0	1	972.201	1942.39	2	1942.13	0.2627	1	35.84	0.3	K	QKLPDGSEIPLPPILLGR	L			476.2450.2450.2.dta
476	sp|Q96KP4|CNDP2_HUMAN	Cytosolic non-specific dipeptidase OS=Homo sapiens GN=CNDP2 PE=1 SV=2	912	53187	21	17	15	12	39.4	5.66	3709	1	0	1	1041.8	2081.59	2	2080.98	0.6067	0	87.38	2.2e-06	K	NVMLLPVGSADDGAHSQNEK	L			476.1936.1936.2.dta
476	sp|Q96KP4|CNDP2_HUMAN	Cytosolic non-specific dipeptidase OS=Homo sapiens GN=CNDP2 PE=1 SV=2	912	53187	21	17	15	12	39.4	5.66	3725	1	0	1	699.974	2096.9	3	2096.98	-0.0789	0	51.9	0.0057	K	NVMLLPVGSADDGAHSQNEK	L	Oxidation (M)	0.00200000000000000000.0	476.1810.1810.3.dta
476	sp|Q96KP4|CNDP2_HUMAN	Cytosolic non-specific dipeptidase OS=Homo sapiens GN=CNDP2 PE=1 SV=2	912	53187	21	17	15	12	39.4	5.66	3835	1	0	1	1103.07	2204.13	2	2204.14	-0.0124	0	68.39	0.00012	R	LVPNMTPEVVGEQVTSYLTK	K			476.2529.2529.2.dta
476	sp|Q96KP4|CNDP2_HUMAN	Cytosolic non-specific dipeptidase OS=Homo sapiens GN=CNDP2 PE=1 SV=2	912	53187	21	17	15	12	39.4	5.66	3857	1	0	1	1111.56	2221.1	2	2220.13	0.9667	0	58.1	0.0014	R	LVPNMTPEVVGEQVTSYLTK	K	Oxidation (M)	0.00002000000000000000.0	476.2357.2357.2.dta
476	sp|P05091|ALDH2_HUMAN	Aldehyde dehydrogenase, mitochondrial OS=Homo sapiens GN=ALDH2 PE=1 SV=2	767	56859	15	9	14	9	32.1	6.63	1394	1	1	0	816.513	815.506	1	815.475	0.0305	0	33.34	0.63	R	VTLELGGK	S			476.1784.1784.1.dta
476	sp|P05091|ALDH2_HUMAN	Aldehyde dehydrogenase, mitochondrial OS=Homo sapiens GN=ALDH2 PE=1 SV=2	767	56859	15	9	14	9	32.1	6.63	1725	1	1	1	489.839	977.663	2	977.555	0.1081	0	42.65	0.064	K	ILGYINTGK	Q			476.1840.1840.2.dta
476	sp|P05091|ALDH2_HUMAN	Aldehyde dehydrogenase, mitochondrial OS=Homo sapiens GN=ALDH2 PE=1 SV=2	767	56859	15	9	14	9	32.1	6.63	1986	1	1	1	553.229	1104.44	2	1105.65	-1.2069	1	39.92	0.12	K	KILGYINTGK	Q			476.1730.1730.2.dta
476	sp|P05091|ALDH2_HUMAN	Aldehyde dehydrogenase, mitochondrial OS=Homo sapiens GN=ALDH2 PE=1 SV=2	767	56859	15	9	14	9	32.1	6.63	2035	1	1	1	566.9	1131.78	2	1131.58	0.2023	0	56.77	0.0027	R	AAFQLGSPWR	R			476.2190.2190.2.dta
476	sp|P05091|ALDH2_HUMAN	Aldehyde dehydrogenase, mitochondrial OS=Homo sapiens GN=ALDH2 PE=1 SV=2	767	56859	15	9	14	9	32.1	6.63	2124	1	1	1	589.77	1177.53	2	1176.65	0.8754	1	36.57	0.24	K	FKTIEEVVGR	A			476.1868.1868.2.dta
476	sp|P05091|ALDH2_HUMAN	Aldehyde dehydrogenase, mitochondrial OS=Homo sapiens GN=ALDH2 PE=1 SV=2	767	56859	15	9	14	9	32.1	6.63	2139	1	1	1	593.967	1185.92	2	1185.67	0.2471	0	94.99	4.9e-07	R	VIQVAAGSSNLK	R			476.1628.1628.2.dta
476	sp|P05091|ALDH2_HUMAN	Aldehyde dehydrogenase, mitochondrial OS=Homo sapiens GN=ALDH2 PE=1 SV=2	767	56859	15	9	14	9	32.1	6.63	2661	1	1	1	710.872	1419.73	2	1418.75	0.9819	0	58.25	0.002	K	EEIFGPVMQILK	F	Oxidation (M)	0.000000020000.0	476.2370.2370.2.dta
476	sp|P05091|ALDH2_HUMAN	Aldehyde dehydrogenase, mitochondrial OS=Homo sapiens GN=ALDH2 PE=1 SV=2	767	56859	15	9	14	9	32.1	6.63	2844	1	1	1	754.129	1506.24	2	1505.7	0.544	0	48.11	0.035	K	TEQGPQVDETQFK	K			476.1668.1668.2.dta
476	sp|P05091|ALDH2_HUMAN	Aldehyde dehydrogenase, mitochondrial OS=Homo sapiens GN=ALDH2 PE=1 SV=2	767	56859	15	9	14	9	32.1	6.63	2901	1	1	1	766.607	1531.2	2	1530.74	0.4644	0	48.36	0.019	K	TIPIDGDFFSYTR	H			476.2384.2384.2.dta
476	sp|P05091|ALDH2_HUMAN	Aldehyde dehydrogenase, mitochondrial OS=Homo sapiens GN=ALDH2 PE=1 SV=2	767	56859	15	9	14	9	32.1	6.63	3099	1	1	1	546.081	1635.22	3	1633.79	1.427	1	32.3	0.72	K	TEQGPQVDETQFKK	I			476.1528.1528.3.dta
476	sp|P05091|ALDH2_HUMAN	Aldehyde dehydrogenase, mitochondrial OS=Homo sapiens GN=ALDH2 PE=1 SV=2	767	56859	15	9	14	9	32.1	6.63	3354	1	1	1	895.769	1789.52	2	1788.82	0.7032	0	79.02	1.5e-05	R	TFVQEDIYDEFVER	S			476.2396.2396.2.dta
476	sp|P05091|ALDH2_HUMAN	Aldehyde dehydrogenase, mitochondrial OS=Homo sapiens GN=ALDH2 PE=1 SV=2	767	56859	15	9	14	9	32.1	6.63	3355	1	1	1	597.533	1789.58	3	1788.82	0.755	0	30.84	0.99	R	TFVQEDIYDEFVER	S			476.2405.2405.3.dta
476	sp|P05091|ALDH2_HUMAN	Aldehyde dehydrogenase, mitochondrial OS=Homo sapiens GN=ALDH2 PE=1 SV=2	767	56859	15	9	14	9	32.1	6.63	3431	1	1	1	923.292	1844.57	2	1843.05	1.5234	0	53.89	0.0051	K	VAEQTPLTALYVANLIK	E			476.2560.2560.2.dta
476	sp|P05091|ALDH2_HUMAN	Aldehyde dehydrogenase, mitochondrial OS=Homo sapiens GN=ALDH2 PE=1 SV=2	767	56859	15	9	14	9	32.1	6.63	3834	1	1	1	1102.81	2203.6	2	2202.07	1.5287	0	75.21	3.3e-05	R	GYFIQPTVFGDVQDGMTIAK	E	Oxidation (M)	0.00000000000000020000.0	476.2337.2337.2.dta
476	sp|P05091|ALDH2_HUMAN	Aldehyde dehydrogenase, mitochondrial OS=Homo sapiens GN=ALDH2 PE=1 SV=2	767	56859	15	9	14	9	32.1	6.63	4203	1	1	1	989.042	2964.1	3	2962.42	1.6809	2	70.49	7.4e-05	R	KTFPTVNPSTGEVICQVAEGDKEDVDK	A			476.1977.1977.3.dta
476	sp|P02768|ALBU_HUMAN	Serum albumin OS=Homo sapiens GN=ALB PE=1 SV=2	661	71317	17	9	15	8	25.8	5.92	1734	1	0	1	983.674	982.667	1	982.57	0.0968	0	46.35	0.026	K	QTALVELVK	H	Gln->pyro-Glu (N-term Q)	1.000000000.0	476.2397.2397.1.dta
476	sp|P02768|ALBU_HUMAN	Serum albumin OS=Homo sapiens GN=ALB PE=1 SV=2	661	71317	17	9	15	8	25.8	5.92	1778	1	0	1	501.086	1000.16	2	999.596	0.5602	0	37.39	0.29	K	QTALVELVK	H			476.2000.2000.2.dta
476	sp|P02768|ALBU_HUMAN	Serum albumin OS=Homo sapiens GN=ALB PE=1 SV=2	661	71317	17	9	15	8	25.8	5.92	1802	1	0	1	1013.53	1012.52	1	1012.59	-0.072	0	30.65	0.89	K	LVAASQAALGL	-			476.2202.2202.1.dta
476	sp|P02768|ALBU_HUMAN	Serum albumin OS=Homo sapiens GN=ALB PE=1 SV=2	661	71317	17	9	15	8	25.8	5.92	1919	1	0	1	528.619	1055.22	2	1054.58	0.6426	1	32.33	0.83	K	KYLYEIAR	R			476.1773.1773.2.dta
476	sp|P02768|ALBU_HUMAN	Serum albumin OS=Homo sapiens GN=ALB PE=1 SV=2	661	71317	17	9	15	8	25.8	5.92	2048	1	0	1	570.07	1138.13	2	1137.49	0.6352	0	48.18	0.022	K	CCTESLVNR	R			476.1516.1516.2.dta
476	sp|P02768|ALBU_HUMAN	Serum albumin OS=Homo sapiens GN=ALB PE=1 SV=2	661	71317	17	9	15	8	25.8	5.92	2403	1	0	1	653.615	1305.22	2	1304.61	0.6054	0	31.56	0.98	K	ECCEKPLLEK	S			476.1476.1476.2.dta
476	sp|P02768|ALBU_HUMAN	Serum albumin OS=Homo sapiens GN=ALB PE=1 SV=2	661	71317	17	9	15	8	25.8	5.92	2417	1	0	1	656.896	1311.78	2	1310.73	1.0432	0	39.51	0.12	R	HPDYSVVLLLR	L			476.2248.2248.2.dta
476	sp|P02768|ALBU_HUMAN	Serum albumin OS=Homo sapiens GN=ALB PE=1 SV=2	661	71317	17	9	15	8	25.8	5.92	2554	1	0	1	686.59	1371.16	2	1370.56	0.6054	0	59.99	0.0015	K	AAFTECCQAADK	A			476.1500.1500.2.dta
476	sp|P02768|ALBU_HUMAN	Serum albumin OS=Homo sapiens GN=ALB PE=1 SV=2	661	71317	17	9	15	8	25.8	5.92	2679	1	0	1	718.067	1434.12	2	1433.53	0.5935	0	37.66	0.25	R	ETYGEMADCCAK	Q			476.1608.1608.2.dta
476	sp|P02768|ALBU_HUMAN	Serum albumin OS=Homo sapiens GN=ALB PE=1 SV=2	661	71317	17	9	15	8	25.8	5.92	2702	1	0	1	722.593	1443.17	2	1442.63	0.5361	0	53.28	0.0066	K	YICENQDSISSK	L			476.1512.1512.2.dta
476	sp|P02768|ALBU_HUMAN	Serum albumin OS=Homo sapiens GN=ALB PE=1 SV=2	661	71317	17	9	15	8	25.8	5.92	2754	1	0	1	490.455	1468.34	3	1466.84	1.5068	1	72.95	6.9e-05	R	RHPDYSVVLLLR	L			476.2104.2104.3.dta
476	sp|P02768|ALBU_HUMAN	Serum albumin OS=Homo sapiens GN=ALB PE=1 SV=2	661	71317	17	9	15	8	25.8	5.92	2937	1	0	1	773.962	1545.91	2	1545.79	0.1204	1	33.33	0.49	K	LKECCEKPLLEK	S			476.1449.1449.2.dta
476	sp|P02768|ALBU_HUMAN	Serum albumin OS=Homo sapiens GN=ALB PE=1 SV=2	661	71317	17	9	15	8	25.8	5.92	2952	1	0	1	777.625	1553.23	2	1551.59	1.6442	0	53.25	0.0063	K	CCAAADPHECYAK	V			476.1336.1336.2.dta
476	sp|P02768|ALBU_HUMAN	Serum albumin OS=Homo sapiens GN=ALB PE=1 SV=2	661	71317	17	9	15	8	25.8	5.92	3105	1	0	1	547.314	1638.92	3	1638.93	-0.0109	1	57.1	0.0022	K	KVPQVSTPTLVEVSR	N			476.1833.1833.3.dta
476	sp|P02768|ALBU_HUMAN	Serum albumin OS=Homo sapiens GN=ALB PE=1 SV=2	661	71317	17	9	15	8	25.8	5.92	3109	1	0	1	821.32	1640.62	2	1638.93	1.6942	1	54.97	0.0036	K	KVPQVSTPTLVEVSR	N			476.1844.1844.2.dta
476	sp|P02768|ALBU_HUMAN	Serum albumin OS=Homo sapiens GN=ALB PE=1 SV=2	661	71317	17	9	15	8	25.8	5.92	3502	1	0	1	634.004	1898.99	3	1897.99	1.0029	1	31.24	0.73	R	RHPYFYAPELLFFAK	R			476.2424.2424.3.dta
476	sp|P02768|ALBU_HUMAN	Serum albumin OS=Homo sapiens GN=ALB PE=1 SV=2	661	71317	17	9	15	8	25.8	5.92	3675	1	0	1	1023.85	2045.69	2	2044.09	1.5974	0	49.35	0.013	K	VFDEFKPLVEEPQNLIK	Q			476.2294.2294.2.dta
476	sp|P02675|FIBB_HUMAN	Fibrinogen beta chain OS=Homo sapiens GN=FGB PE=1 SV=2	609	56577	11	6	11	6	27.3	8.54	1578	1	0	1	443.922	885.83	2	885.38	0.4493	0	32.13	1.2	K	GSWYSMR	K			476.1924.1924.2.dta
476	sp|P02675|FIBB_HUMAN	Fibrinogen beta chain OS=Homo sapiens GN=FGB PE=1 SV=2	609	56577	11	6	11	6	27.3	8.54	2246	1	0	1	620.519	1239.02	2	1238.51	0.5124	0	51.14	0.011	K	EDGGGWWYNR	C			476.2112.2112.2.dta
476	sp|P02675|FIBB_HUMAN	Fibrinogen beta chain OS=Homo sapiens GN=FGB PE=1 SV=2	609	56577	11	6	11	6	27.3	8.54	2327	1	0	1	638.088	1274.16	2	1274.55	-0.3911	0	37.6	0.26	R	DNDGWLTSDPR	K			476.1952.1952.2.dta
476	sp|P02675|FIBB_HUMAN	Fibrinogen beta chain OS=Homo sapiens GN=FGB PE=1 SV=2	609	56577	11	6	11	6	27.3	8.54	2413	1	0	1	655.616	1309.22	2	1307.61	1.6062	0	67.57	0.00025	K	QGFGNVATNTDGK	N			476.1581.1581.2.dta
476	sp|P02675|FIBB_HUMAN	Fibrinogen beta chain OS=Homo sapiens GN=FGB PE=1 SV=2	609	56577	11	6	11	6	27.3	8.54	2933	1	0	1	773.173	1544.33	2	1543.69	0.644	0	84.05	5.5e-06	K	HGTDDGVVWMNWK	G			476.2180.2180.2.dta
476	sp|P02675|FIBB_HUMAN	Fibrinogen beta chain OS=Homo sapiens GN=FGB PE=1 SV=2	609	56577	11	6	11	6	27.3	8.54	3067	1	0	1	809.945	1617.87	2	1617.79	0.0892	0	30.59	0.92	R	TPCTVSCNIPVVSGK	E			476.1812.1812.2.dta
476	sp|P02675|FIBB_HUMAN	Fibrinogen beta chain OS=Homo sapiens GN=FGB PE=1 SV=2	609	56577	11	6	11	6	27.3	8.54	3211	1	0	1	854.266	1706.52	2	1706.79	-0.2727	0	105.84	3.6e-08	R	MGPTELLIEMEDWK	G	Oxidation (M)	0.20000000000000.0	476.2561.2561.2.dta
476	sp|P02675|FIBB_HUMAN	Fibrinogen beta chain OS=Homo sapiens GN=FGB PE=1 SV=2	609	56577	11	6	11	6	27.3	8.54	3319	1	0	1	885.264	1768.51	2	1767.78	0.734	0	77.93	2e-05	K	DNENVVNEYSSELEK	H			476.2041.2041.2.dta
476	sp|P02675|FIBB_HUMAN	Fibrinogen beta chain OS=Homo sapiens GN=FGB PE=1 SV=2	609	56577	11	6	11	6	27.3	8.54	3349	1	0	1	893.711	1785.41	2	1784.78	0.6238	0	55.65	0.0038	K	NYCGLPGEYWLGNDK	I			476.2273.2273.2.dta
476	sp|P02675|FIBB_HUMAN	Fibrinogen beta chain OS=Homo sapiens GN=FGB PE=1 SV=2	609	56577	11	6	11	6	27.3	8.54	3616	1	0	1	664.668	1990.98	3	1990.94	0.0427	1	38.63	0.12	R	MGPTELLIEMEDWKGDK	V			476.2490.2490.3.dta
476	sp|P02675|FIBB_HUMAN	Fibrinogen beta chain OS=Homo sapiens GN=FGB PE=1 SV=2	609	56577	11	6	11	6	27.3	8.54	3763	1	0	1	710.298	2127.87	3	2126.08	1.796	0	30.16	0.91	K	HQLYIDETVNSNIPTNLR	V			476.1996.1996.3.dta
476	sp|P07437|TBB5_HUMAN	Tubulin beta chain OS=Homo sapiens GN=TUBB PE=1 SV=2	488	50095	9	6	9	6	24.1	4.78	1850	1	0	0	514.836	1027.66	2	1027.51	0.1458	0	47.81	0.019	K	TAVCDIPPR	G			476.1529.1529.2.dta
476	sp|P07437|TBB5_HUMAN	Tubulin beta chain OS=Homo sapiens GN=TUBB PE=1 SV=2	488	50095	9	6	9	6	24.1	4.78	1873	1	0	0	520.787	1039.56	2	1038.59	0.9736	0	60.83	0.00086	R	YLTVAAVFR	G			476.2268.2268.2.dta
476	sp|P07437|TBB5_HUMAN	Tubulin beta chain OS=Homo sapiens GN=TUBB PE=1 SV=2	488	50095	9	6	9	6	24.1	4.78	1958	1	0	0	541.271	1080.53	2	1080.42	0.1118	0	36.26	0.23	K	NMMAACDPR	H	Oxidation (M)	0.002000000.0	476.1329.1329.2.dta
476	sp|P07437|TBB5_HUMAN	Tubulin beta chain OS=Homo sapiens GN=TUBB PE=1 SV=2	488	50095	9	6	9	6	24.1	4.78	2058	1	0	0	572.646	1143.28	2	1142.63	0.6498	0	63.18	0.00078	K	LAVNMVPFPR	L			476.2208.2208.2.dta
476	sp|P07437|TBB5_HUMAN	Tubulin beta chain OS=Homo sapiens GN=TUBB PE=1 SV=2	488	50095	9	6	9	6	24.1	4.78	2229	1	0	0	615.885	1229.76	2	1228.59	1.1646	0	58.99	0.0014	R	ISEQFTAMFR	R			476.2236.2236.2.dta
476	sp|P07437|TBB5_HUMAN	Tubulin beta chain OS=Homo sapiens GN=TUBB PE=1 SV=2	488	50095	9	6	9	6	24.1	4.78	2436	1	0	0	660.752	1319.49	2	1318.7	0.7931	0	42.98	0.062	R	IMNTFSVVPSPK	V			476.2024.2024.2.dta
476	sp|P07437|TBB5_HUMAN	Tubulin beta chain OS=Homo sapiens GN=TUBB PE=1 SV=2	488	50095	9	6	9	6	24.1	4.78	2707	2	0	0	724.209	1446.4	2	1445.68	0.7208	0	37.98	0.23	K	EVDEQMLNVQNK	N			476.1769.1769.2.dta
476	sp|P07437|TBB5_HUMAN	Tubulin beta chain OS=Homo sapiens GN=TUBB PE=1 SV=2	488	50095	9	6	9	6	24.1	4.78	3484	1	0	0	943.87	1885.73	2	1884.97	0.7603	0	99.33	1.2e-07	K	MAVTFIGNSTAIQELFK	R	Oxidation (M)	0.20000000000000000.0	476.2540.2540.2.dta
476	sp|P07437|TBB5_HUMAN	Tubulin beta chain OS=Homo sapiens GN=TUBB PE=1 SV=2	488	50095	9	6	9	6	24.1	4.78	3742	1	0	0	704.467	2110.38	3	2109.06	1.3235	1	43.1	0.058	-	MREIVHIQAGQCGNQIGAK	F			476.1658.1658.3.dta
476	sp|P31943|HNRH1_HUMAN	Heterogeneous nuclear ribonucleoprotein H OS=Homo sapiens GN=HNRNPH1 PE=1 SV=4	443	49484	9	8	8	7	27.4	5.89	1689	1	0	1	478.786	955.558	2	955.52	0.0377	0	52.73	0.0061	K	IQNGAQGIR	F			476.1344.1344.2.dta
476	sp|P31943|HNRH1_HUMAN	Heterogeneous nuclear ribonucleoprotein H OS=Homo sapiens GN=HNRNPH1 PE=1 SV=4	443	49484	9	8	8	7	27.4	5.89	2471	1	0	1	668.207	1334.4	2	1333.63	0.7662	0	57.25	0.0028	K	SNNVEMDWVLK	H			476.2230.2230.2.dta
476	sp|P31943|HNRH1_HUMAN	Heterogeneous nuclear ribonucleoprotein H OS=Homo sapiens GN=HNRNPH1 PE=1 SV=4	443	49484	9	8	8	7	27.4	5.89	2504	1	0	1	676.168	1350.32	2	1349.63	0.6933	0	55.29	0.0066	K	SNNVEMDWVLK	H	Oxidation (M)	0.00000200000.0	476.2053.2053.2.dta
476	sp|P31943|HNRH1_HUMAN	Heterogeneous nuclear ribonucleoprotein H OS=Homo sapiens GN=HNRNPH1 PE=1 SV=4	443	49484	9	8	8	7	27.4	5.89	2842	1	0	1	753.614	1505.21	2	1503.68	1.536	0	49.87	0.022	R	GLPWSCSADEVQR	F			476.1981.1981.2.dta
476	sp|P31943|HNRH1_HUMAN	Heterogeneous nuclear ribonucleoprotein H OS=Homo sapiens GN=HNRNPH1 PE=1 SV=4	443	49484	9	8	8	7	27.4	5.89	3170	1	0	0	843.173	1684.33	2	1683.76	0.5717	0	73.51	5.6e-05	K	HTGPNSPDTANDGFVR	L			476.1518.1518.2.dta
476	sp|P31943|HNRH1_HUMAN	Heterogeneous nuclear ribonucleoprotein H OS=Homo sapiens GN=HNRNPH1 PE=1 SV=4	443	49484	9	8	8	7	27.4	5.89	3429	1	0	0	922.207	1842.4	2	1840.88	1.5156	0	66.44	0.00028	R	STGEAFVQFASQEIAEK	A			476.2344.2344.2.dta
476	sp|P31943|HNRH1_HUMAN	Heterogeneous nuclear ribonucleoprotein H OS=Homo sapiens GN=HNRNPH1 PE=1 SV=4	443	49484	9	8	8	7	27.4	5.89	3623	1	0	1	999.417	1996.82	2	1995.97	0.8508	0	62.06	0.00064	R	ATENDIYNFFSPLNPVR	V			476.2564.2564.2.dta
476	sp|P31943|HNRH1_HUMAN	Heterogeneous nuclear ribonucleoprotein H OS=Homo sapiens GN=HNRNPH1 PE=1 SV=4	443	49484	9	8	8	7	27.4	5.89	3747	1	0	1	705.588	2113.74	3	2112.87	0.8694	0	42.35	0.064	R	YGDGGSTFQSTTGHCVHMR	G	Oxidation (M)	0.0000000000000000020.0	476.1432.1432.3.dta
476	sp|P31943|HNRH1_HUMAN	Heterogeneous nuclear ribonucleoprotein H OS=Homo sapiens GN=HNRNPH1 PE=1 SV=4	443	49484	9	8	8	7	27.4	5.89	3822	1	0	1	732.251	2193.73	3	2192.99	0.7413	0	43.56	0.05	R	VTGEADVEFATHEDAVAAMSK	D	Oxidation (M)	0.000000000000000000200.0	476.1841.1841.3.dta
476	sp|P68363|TBA1B_HUMAN	Tubulin alpha-1B chain OS=Homo sapiens GN=TUBA1B PE=1 SV=1	436	50804	7	5	7	5	21.5	4.94	1806	1	0	1	508.56	1015.11	2	1014.57	0.5347	0	58.96	0.0021	K	DVNAAIATIK	T			476.1876.1876.2.dta
476	sp|P68363|TBA1B_HUMAN	Tubulin alpha-1B chain OS=Homo sapiens GN=TUBA1B PE=1 SV=1	436	50804	7	5	7	5	21.5	4.94	1965	1	0	1	543.726	1085.44	2	1084.61	0.8238	0	65.24	0.0004	K	EIIDLVLDR	I			476.2360.2360.2.dta
476	sp|P68363|TBA1B_HUMAN	Tubulin alpha-1B chain OS=Homo sapiens GN=TUBA1B PE=1 SV=1	436	50804	7	5	7	5	21.5	4.94	2597	1	0	0	697.838	1393.66	2	1392.74	0.9205	0	38.01	0.19	R	QLFHPEQLITGK	E	Gln->pyro-Glu (N-term Q)	1.000000000000.0	476.2332.2332.2.dta
476	sp|P68363|TBA1B_HUMAN	Tubulin alpha-1B chain OS=Homo sapiens GN=TUBA1B PE=1 SV=1	436	50804	7	5	7	5	21.5	4.94	3021	1	0	0	793.223	1584.43	2	1583.74	0.6866	0	65.03	0.0004	R	SIQFVDWCPTGFK	V			476.2393.2393.2.dta
476	sp|P68363|TBA1B_HUMAN	Tubulin alpha-1B chain OS=Homo sapiens GN=TUBA1B PE=1 SV=1	436	50804	7	5	7	5	21.5	4.94	3204	1	0	1	851.866	1701.72	2	1700.9	0.8191	0	86.47	2.3e-06	R	AVFVDLEPTVIDEVR	T			476.2392.2392.2.dta
476	sp|P68363|TBA1B_HUMAN	Tubulin alpha-1B chain OS=Homo sapiens GN=TUBA1B PE=1 SV=1	436	50804	7	5	7	5	21.5	4.94	3402	1	0	0	913.231	1824.45	2	1823.98	0.4695	0	41.39	0.082	K	VGINYQPPTVVPGGDLAK	V			476.2052.2052.2.dta
476	sp|P68363|TBA1B_HUMAN	Tubulin alpha-1B chain OS=Homo sapiens GN=TUBA1B PE=1 SV=1	436	50804	7	5	7	5	21.5	4.94	3637	1	0	1	1004.36	2006.7	2	2006.89	-0.1904	0	80.63	9.5e-06	K	TIGGGDDSFNTFFSETGAGK	H			476.2318.2318.2.dta
476	sp|P28838|AMPL_HUMAN	Cytosol aminopeptidase OS=Homo sapiens GN=LAP3 PE=1 SV=3	321	56530	6	4	6	4	12.7	8.03	1785	1	0	1	503.187	1004.36	2	1003.61	0.7531	0	39.63	0.14	R	TLIEFLLR	F			476.2592.2592.2.dta
476	sp|P28838|AMPL_HUMAN	Cytosol aminopeptidase OS=Homo sapiens GN=LAP3 PE=1 SV=3	321	56530	6	4	6	4	12.7	8.03	2151	1	0	1	597.164	1192.31	2	1192.57	-0.2573	0	33.59	0.63	R	MPLFEHYTR	Q			476.1905.1905.2.dta
476	sp|P28838|AMPL_HUMAN	Cytosol aminopeptidase OS=Homo sapiens GN=LAP3 PE=1 SV=3	321	56530	6	4	6	4	12.7	8.03	2154	1	0	1	597.877	1193.74	2	1193.63	0.1094	0	67.55	0.00018	K	GITFDSGGISIK	A			476.2150.2150.2.dta
476	sp|P28838|AMPL_HUMAN	Cytosol aminopeptidase OS=Homo sapiens GN=LAP3 PE=1 SV=3	321	56530	6	4	6	4	12.7	8.03	2242	1	0	1	619.323	1236.63	2	1236.6	0.032	0	59.67	0.001	K	LFEASIETGDR	V			476.1880.1880.2.dta
476	sp|P28838|AMPL_HUMAN	Cytosol aminopeptidase OS=Homo sapiens GN=LAP3 PE=1 SV=3	321	56530	6	4	6	4	12.7	8.03	2434	1	0	1	660.622	1319.23	2	1317.62	1.6126	0	59.07	0.0018	K	TIQVDNTDAEGR	L			476.1481.1481.2.dta
476	sp|P28838|AMPL_HUMAN	Cytosol aminopeptidase OS=Homo sapiens GN=LAP3 PE=1 SV=3	321	56530	6	4	6	4	12.7	8.03	3090	1	0	1	816.117	1630.22	2	1629.8	0.4148	0	66.86	0.00036	K	GSDEPPVFLEIHYK	G			476.2170.2170.2.dta
476	sp|Q13228|SBP1_HUMAN	Selenium-binding protein 1 OS=Homo sapiens GN=SELENBP1 PE=1 SV=2	309	52928	6	5	6	5	17.4	5.93	2105	1	0	1	584.703	1167.39	2	1166.67	0.7259	0	54.77	0.0042	R	HEIVQTLSLK	D			476.1777.1777.2.dta
476	sp|Q13228|SBP1_HUMAN	Selenium-binding protein 1 OS=Homo sapiens GN=SELENBP1 PE=1 SV=2	309	52928	6	5	6	5	17.4	5.93	2234	1	0	1	617.315	1232.61	2	1232.64	-0.0255	0	56.33	0.0026	R	IYVVDVGSEPR	A			476.1873.1873.2.dta
476	sp|Q13228|SBP1_HUMAN	Selenium-binding protein 1 OS=Homo sapiens GN=SELENBP1 PE=1 SV=2	309	52928	6	5	6	5	17.4	5.93	2358	1	0	1	644.635	1287.25	2	1286.62	0.6357	0	34.52	0.51	K	SPQYCQVIHR	L			476.1584.1584.2.dta
476	sp|Q13228|SBP1_HUMAN	Selenium-binding protein 1 OS=Homo sapiens GN=SELENBP1 PE=1 SV=2	309	52928	6	5	6	5	17.4	5.93	2423	1	0	1	439.01	1314.01	3	1312.81	1.201	1	46.1	0.042	R	TKLVLPSLISSR	I			476.2116.2116.3.dta
476	sp|Q13228|SBP1_HUMAN	Selenium-binding protein 1 OS=Homo sapiens GN=SELENBP1 PE=1 SV=2	309	52928	6	5	6	5	17.4	5.93	3511	1	0	1	953.742	1905.47	2	1904.9	0.5683	0	71.27	0.0001	R	NTGTEAPDYLATVDVDPK	S			476.2061.2061.2.dta
476	sp|Q13228|SBP1_HUMAN	Selenium-binding protein 1 OS=Homo sapiens GN=SELENBP1 PE=1 SV=2	309	52928	6	5	6	5	17.4	5.93	4010	1	0	1	809.155	2424.44	3	2423.14	1.3	0	48.33	0.013	K	GTWERPGGAAPLGYDFWYQPR	H			476.2336.2336.3.dta
476	sp|P55795|HNRH2_HUMAN	Heterogeneous nuclear ribonucleoprotein H2 OS=Homo sapiens GN=HNRNPH2 PE=1 SV=1	307	49517	8	7	5	5	20	5.89	3170	1	0	0	843.173	1684.33	2	1683.76	0.5717	0	73.51	5.6e-05	K	HTGPNSPDTANDGFVR	L			476.1518.1518.2.dta
476	sp|P55795|HNRH2_HUMAN	Heterogeneous nuclear ribonucleoprotein H2 OS=Homo sapiens GN=HNRNPH2 PE=1 SV=1	307	49517	8	7	5	5	20	5.89	3429	1	0	0	922.207	1842.4	2	1840.88	1.5156	0	66.44	0.00028	R	STGEAFVQFASQEIAEK	A			476.2344.2344.2.dta
476	sp|P55795|HNRH2_HUMAN	Heterogeneous nuclear ribonucleoprotein H2 OS=Homo sapiens GN=HNRNPH2 PE=1 SV=1	307	49517	8	7	5	5	20	5.89	3659	1	1	1	1015.22	2028.42	2	2027.94	0.4804	0	49.9	0.011	R	ATENDIYNFFSPLNPMR	V			476.2601.2601.2.dta
476	sp|P55795|HNRH2_HUMAN	Heterogeneous nuclear ribonucleoprotein H2 OS=Homo sapiens GN=HNRNPH2 PE=1 SV=1	307	49517	8	7	5	5	20	5.89	3674	1	1	1	1023.73	2045.45	2	2043.94	1.5094	0	49.88	0.011	R	ATENDIYNFFSPLNPMR	V	Oxidation (M)	0.00000000000000020.0	476.2508.2508.2.dta
476	sp|P55795|HNRH2_HUMAN	Heterogeneous nuclear ribonucleoprotein H2 OS=Homo sapiens GN=HNRNPH2 PE=1 SV=1	307	49517	8	7	5	5	20	5.89	3711	1	1	1	695.384	2083.13	3	2082.86	0.265	0	70.75	9.5e-05	R	YGDGGSSFQSTTGHCVHMR	G			476.1540.1540.3.dta
476	sp|P55795|HNRH2_HUMAN	Heterogeneous nuclear ribonucleoprotein H2 OS=Homo sapiens GN=HNRNPH2 PE=1 SV=1	307	49517	8	7	5	5	20	5.89	3728	1	1	1	700.799	2099.37	3	2098.86	0.5163	0	45.88	0.028	R	YGDGGSSFQSTTGHCVHMR	G	Oxidation (M)	0.0000000000000000020.0	476.1424.1424.3.dta
476	sp|P55795|HNRH2_HUMAN	Heterogeneous nuclear ribonucleoprotein H2 OS=Homo sapiens GN=HNRNPH2 PE=1 SV=1	307	49517	8	7	5	5	20	5.89	3793	1	1	1	721.852	2162.54	3	2161	1.5359	0	48.9	0.015	R	VTGEADVEFATHEDAVAAMAK	D			476.2008.2008.3.dta
476	sp|P55795|HNRH2_HUMAN	Heterogeneous nuclear ribonucleoprotein H2 OS=Homo sapiens GN=HNRNPH2 PE=1 SV=1	307	49517	8	7	5	5	20	5.89	3808	1	1	1	726.988	2177.94	3	2176.99	0.9472	0	31.1	0.69	R	VTGEADVEFATHEDAVAAMAK	D	Oxidation (M)	0.000000000000000000200.0	476.1860.1860.3.dta
476	sp|P36957|ODO2_HUMAN	Dihydrolipoyllysine-residue succinyltransferase component of 2-oxoglutarate dehydrogenase complex, mitochondrial OS=Homo sapiens GN=DLST PE=1 SV=4	291	49067	6	4	5	3	14.6	9.11	1505	1	0	1	427.607	853.2	2	851.559	1.6404	0	31.72	0.74	R	GLVVPVIR	N			476.2068.2068.2.dta
476	sp|P36957|ODO2_HUMAN	Dihydrolipoyllysine-residue succinyltransferase component of 2-oxoglutarate dehydrogenase complex, mitochondrial OS=Homo sapiens GN=DLST PE=1 SV=4	291	49067	6	4	5	3	14.6	9.11	1807	1	0	1	508.583	1015.15	2	1014.52	0.6308	0	53.34	0.0076	K	LGFMSAFVK	A	Oxidation (M)	0.000200000.0	476.2081.2081.2.dta
476	sp|P36957|ODO2_HUMAN	Dihydrolipoyllysine-residue succinyltransferase component of 2-oxoglutarate dehydrogenase complex, mitochondrial OS=Homo sapiens GN=DLST PE=1 SV=4	291	49067	6	4	5	3	14.6	9.11	2633	1	0	1	705.003	1407.99	2	1407.65	0.3456	0	91.26	1.1e-06	R	NVEAMNFADIER	T			476.2113.2113.2.dta
476	sp|P36957|ODO2_HUMAN	Dihydrolipoyllysine-residue succinyltransferase component of 2-oxoglutarate dehydrogenase complex, mitochondrial OS=Homo sapiens GN=DLST PE=1 SV=4	291	49067	6	4	5	3	14.6	9.11	2666	1	0	1	712.716	1423.42	2	1423.64	-0.2223	0	73.19	6.2e-05	R	NVEAMNFADIER	T	Oxidation (M)	0.000020000000.0	476.1896.1896.2.dta
476	sp|P36957|ODO2_HUMAN	Dihydrolipoyllysine-residue succinyltransferase component of 2-oxoglutarate dehydrogenase complex, mitochondrial OS=Homo sapiens GN=DLST PE=1 SV=4	291	49067	6	4	5	3	14.6	9.11	3620	1	0	1	666.419	1996.23	3	1994.97	1.2639	0	31.3	0.81	K	VEVRPMMYVALTYDHR	L	Oxidation (M)	0.0000002000000000.0	476.1960.1960.3.dta
476	sp|P36957|ODO2_HUMAN	Dihydrolipoyllysine-residue succinyltransferase component of 2-oxoglutarate dehydrogenase complex, mitochondrial OS=Homo sapiens GN=DLST PE=1 SV=4	291	49067	6	4	5	3	14.6	9.11	3850	1	0	1	1109.37	2216.73	2	2216.13	0.593	0	88.81	1.4e-06	K	ASAFALQEQPVVNAVIDDTTK	E			476.2381.2381.2.dta
476	sp|P49189|AL9A1_HUMAN	4-trimethylaminobutyraldehyde dehydrogenase OS=Homo sapiens GN=ALDH9A1 PE=1 SV=3	265	54679	5	3	5	3	13.4	5.69	2972	1	0	1	781.561	1561.11	2	1560.75	0.3584	0	51.43	0.0099	K	VLCGGDIYVPEDPK	L			476.1933.1933.2.dta
476	sp|P49189|AL9A1_HUMAN	4-trimethylaminobutyraldehyde dehydrogenase OS=Homo sapiens GN=ALDH9A1 PE=1 SV=3	265	54679	5	3	5	3	13.4	5.69	2988	1	0	1	785.092	1568.17	2	1567.8	0.3704	0	37.46	0.25	M	STGTFVVSQPLNYR	G			476.2021.2021.2.dta
476	sp|P49189|AL9A1_HUMAN	4-trimethylaminobutyraldehyde dehydrogenase OS=Homo sapiens GN=ALDH9A1 PE=1 SV=3	265	54679	5	3	5	3	13.4	5.69	3197	1	0	1	850.712	1699.41	2	1698.84	0.5689	0	76.09	3e-05	-	MSTGTFVVSQPLNYR	G			476.2101.2101.2.dta
476	sp|P49189|AL9A1_HUMAN	4-trimethylaminobutyraldehyde dehydrogenase OS=Homo sapiens GN=ALDH9A1 PE=1 SV=3	265	54679	5	3	5	3	13.4	5.69	3403	1	0	1	913.323	1824.63	2	1822.86	1.7713	0	70.12	0.00011	K	SPLIIFSDCDMNNAVK	G			476.2304.2304.2.dta
476	sp|P49189|AL9A1_HUMAN	4-trimethylaminobutyraldehyde dehydrogenase OS=Homo sapiens GN=ALDH9A1 PE=1 SV=3	265	54679	5	3	5	3	13.4	5.69	3906	1	0	1	760.818	2279.43	3	2278.16	1.2701	1	32.38	0.6	R	VIATFTCSGEKEVNLAVQNAK	A			476.1992.1992.3.dta
476	sp|P23381|SYWC_HUMAN	Tryptophan--tRNA ligase, cytoplasmic OS=Homo sapiens GN=WARS PE=1 SV=2	249	53474	4	4	4	4	10.2	5.83	1575	1	0	1	442.951	883.888	2	883.444	0.4437	1	51	0.013	R	KLSFDFQ	-			476.2126.2126.2.dta
476	sp|P23381|SYWC_HUMAN	Tryptophan--tRNA ligase, cytoplasmic OS=Homo sapiens GN=WARS PE=1 SV=2	249	53474	4	4	4	4	10.2	5.83	2303	1	0	1	633.577	1265.14	2	1264.61	0.5267	0	47.31	0.024	K	DIIACGFDINK	T			476.2148.2148.2.dta
476	sp|P23381|SYWC_HUMAN	Tryptophan--tRNA ligase, cytoplasmic OS=Homo sapiens GN=WARS PE=1 SV=2	249	53474	4	4	4	4	10.2	5.83	2651	1	0	1	708.862	1415.71	2	1415.64	0.0707	0	52.85	0.0052	K	GIFGFTDSDCIGK	I			476.2272.2272.2.dta
476	sp|P23381|SYWC_HUMAN	Tryptophan--tRNA ligase, cytoplasmic OS=Homo sapiens GN=WARS PE=1 SV=2	249	53474	4	4	4	4	10.2	5.83	3346	1	0	1	893.106	1784.2	2	1783.83	0.3678	0	98.27	1.8e-07	K	MSASDPNSSIFLTDTAK	Q			476.2032.2032.2.dta
476	tr|A0A087X079|A0A087X079_HUMAN	Ig gamma-1 chain C region OS=Homo sapiens GN=IGHG1 PE=1 SV=1	247	52507	4	4	4	4	12.9	8.33	2432	1	1	0	659.986	1317.96	2	1317.57	0.3917	0	74.68	5.1e-05	R	AEDTAVYYCAR	D			476.1677.1677.2.dta
476	tr|A0A087X079|A0A087X079_HUMAN	Ig gamma-1 chain C region OS=Homo sapiens GN=IGHG1 PE=1 SV=1	247	52507	4	4	4	4	12.9	8.33	3156	1	1	0	839.781	1677.55	2	1676.79	0.7531	0	49.77	0.015	K	FNWYVDGVEVHNAK	T			476.2065.2065.2.dta
476	tr|A0A087X079|A0A087X079_HUMAN	Ig gamma-1 chain C region OS=Homo sapiens GN=IGHG1 PE=1 SV=1	247	52507	4	4	4	4	12.9	8.33	3466	1	1	0	938.104	1874.19	2	1872.91	1.2781	0	51.85	0.007	K	TTPPVLDSDGSFFLYSK	L			476.2365.2365.2.dta
476	tr|A0A087X079|A0A087X079_HUMAN	Ig gamma-1 chain C region OS=Homo sapiens GN=IGHG1 PE=1 SV=1	247	52507	4	4	4	4	12.9	8.33	3771	1	1	0	1070.29	2138.56	2	2138.02	0.5433	0	70.68	9.8e-05	R	TPEVTCVVVDVSHEDPEVK	F			476.2037.2037.2.dta
476	sp|Q9GZM7|TINAL_HUMAN	Tubulointerstitial nephritis antigen-like OS=Homo sapiens GN=TINAGL1 PE=1 SV=1	234	53721	5	3	5	3	15	6.54	1800	1	0	1	506.71	1011.4	2	1011.39	0.0144	0	36.72	0.21	R	VGMEDMGHH	-			476.1466.1466.2.dta
476	sp|Q9GZM7|TINAL_HUMAN	Tubulointerstitial nephritis antigen-like OS=Homo sapiens GN=TINAGL1 PE=1 SV=1	234	53721	5	3	5	3	15	6.54	2098	1	0	1	582.427	1162.84	2	1162.59	0.2475	0	54.72	0.0052	R	LDGAWWFLR	R			476.2626.2626.2.dta
476	sp|Q9GZM7|TINAL_HUMAN	Tubulointerstitial nephritis antigen-like OS=Homo sapiens GN=TINAGL1 PE=1 SV=1	234	53721	5	3	5	3	15	6.54	2674	1	0	1	716.721	1431.43	2	1429.68	1.7429	0	57.03	0.0029	K	ITGWGEETLPDGR	T			476.2001.2001.2.dta
476	sp|Q9GZM7|TINAL_HUMAN	Tubulointerstitial nephritis antigen-like OS=Homo sapiens GN=TINAGL1 PE=1 SV=1	234	53721	5	3	5	3	15	6.54	3292	1	0	1	876.429	1750.84	2	1750.79	0.0575	0	53.8	0.0043	K	YWTAANSWGPAWGER	G			476.2316.2316.2.dta
476	sp|Q9GZM7|TINAL_HUMAN	Tubulointerstitial nephritis antigen-like OS=Homo sapiens GN=TINAGL1 PE=1 SV=1	234	53721	5	3	5	3	15	6.54	4167	1	0	1	942.552	2824.63	3	2823.3	1.3292	0	35.8	0.22	R	QATAHCPNSYVNNNDIYQVTPVYR	L			476.1928.1928.3.dta
476	sp|P25705|ATPA_HUMAN	ATP synthase subunit alpha, mitochondrial OS=Homo sapiens GN=ATP5A1 PE=1 SV=1	224	59828	4	3	4	3	11	9.16	1848	1	0	1	514.232	1026.45	2	1025.59	0.8629	0	36.96	0.21	K	AVDSLVPIGR	G			476.1969.1969.2.dta
476	sp|P25705|ATPA_HUMAN	ATP synthase subunit alpha, mitochondrial OS=Homo sapiens GN=ATP5A1 PE=1 SV=1	224	59828	4	3	4	3	11	9.16	3001	1	0	1	788.449	1574.88	2	1574.78	0.1051	0	77.62	1.8e-05	R	ILGADTSVDLEETGR	V			476.1945.1945.2.dta
476	sp|P25705|ATPA_HUMAN	ATP synthase subunit alpha, mitochondrial OS=Homo sapiens GN=ATP5A1 PE=1 SV=1	224	59828	4	3	4	3	11	9.16	3080	1	0	1	813.227	1624.44	2	1623.88	0.5557	0	74.3	5.3e-05	R	TGAIVDVPVGEELLGR	V			476.2326.2326.2.dta
476	sp|P25705|ATPA_HUMAN	ATP synthase subunit alpha, mitochondrial OS=Homo sapiens GN=ATP5A1 PE=1 SV=1	224	59828	4	3	4	3	11	9.16	3755	1	0	1	1060.49	2118.97	2	2119.03	-0.0581	0	42.84	0.047	K	GMSLNLEPDNVGVVVFGNDK	L	Oxidation (M)	0.02000000000000000000.0	476.2312.2312.2.dta
476	sp|Q9BUF5|TBB6_HUMAN	Tubulin beta-6 chain OS=Homo sapiens GN=TUBB6 PE=1 SV=1	202	50281	4	3	4	3	10.3	4.77	1958	1	0	0	541.271	1080.53	2	1080.42	0.1118	0	36.26	0.23	R	NMMAACDPR	H	Oxidation (M)	0.002000000.0	476.1329.1329.2.dta
476	sp|Q9BUF5|TBB6_HUMAN	Tubulin beta-6 chain OS=Homo sapiens GN=TUBB6 PE=1 SV=1	202	50281	4	3	4	3	10.3	4.77	2058	1	0	0	572.646	1143.28	2	1142.63	0.6498	0	63.18	0.00078	K	LAVNMVPFPR	L			476.2208.2208.2.dta
476	sp|Q9BUF5|TBB6_HUMAN	Tubulin beta-6 chain OS=Homo sapiens GN=TUBB6 PE=1 SV=1	202	50281	4	3	4	3	10.3	4.77	2676	1	0	1	717.043	1432.07	2	1430.67	1.4041	0	49.05	0.018	R	INVYYNESSSQK	Y			476.1661.1661.2.dta
476	sp|Q9BUF5|TBB6_HUMAN	Tubulin beta-6 chain OS=Homo sapiens GN=TUBB6 PE=1 SV=1	202	50281	4	3	4	3	10.3	4.77	3241	1	0	1	860.748	1719.48	2	1718.87	0.6157	0	56.23	0.0029	R	ALTVPELTQQMFDAR	N			476.2465.2465.2.dta
476	tr|Q6ZVX0|Q6ZVX0_HUMAN	cDNA FLJ41981 fis, clone SMINT2011888, highly similar to Protein Tro alpha1 H,myeloma OS=Homo sapiens PE=2 SV=1	181	53810	3	2	3	2	7.6	5.6	1673	1	0	0	471.576	941.138	2	939.477	1.6603	0	31.61	0.92	K	SAVQGPPER	D			476.1317.1317.2.dta
476	tr|Q6ZVX0|Q6ZVX0_HUMAN	cDNA FLJ41981 fis, clone SMINT2011888, highly similar to Protein Tro alpha1 H,myeloma OS=Homo sapiens PE=2 SV=1	181	53810	3	2	3	2	7.6	5.6	2432	1	0	0	659.986	1317.96	2	1317.57	0.3917	0	74.68	5.1e-05	R	AEDTAVYYCAR	K			476.1677.1677.2.dta
476	tr|Q6ZVX0|Q6ZVX0_HUMAN	cDNA FLJ41981 fis, clone SMINT2011888, highly similar to Protein Tro alpha1 H,myeloma OS=Homo sapiens PE=2 SV=1	181	53810	3	2	3	2	7.6	5.6	3417	1	0	0	918.794	1835.57	2	1834.94	0.6301	0	74.42	4.8e-05	R	QEPSQGTTTFAVTSILR	V			476.2270.2270.2.dta
476	sp|Q07960|RHG01_HUMAN	Rho GTPase-activating protein 1 OS=Homo sapiens GN=ARHGAP1 PE=1 SV=1	169	50461	4	2	4	2	11.8	5.85	2161	1	1	1	599.616	1197.22	2	1196.64	0.5776	0	35.98	0.35	K	SSSPELVTHLK	W			476.1646.1646.2.dta
476	sp|Q07960|RHG01_HUMAN	Rho GTPase-activating protein 1 OS=Homo sapiens GN=ARHGAP1 PE=1 SV=1	169	50461	4	2	4	2	11.8	5.85	2178	1	1	1	606.147	1210.28	2	1209.6	0.6799	0	38.22	0.19	R	HQIVEVAGDDK	Y			476.1441.1441.2.dta
476	sp|Q07960|RHG01_HUMAN	Rho GTPase-activating protein 1 OS=Homo sapiens GN=ARHGAP1 PE=1 SV=1	169	50461	4	2	4	2	11.8	5.85	2623	1	1	1	703.72	1405.42	2	1403.78	1.6476	0	52.08	0.0092	K	NPEQEPIPIVLR	E			476.2145.2145.2.dta
476	sp|Q07960|RHG01_HUMAN	Rho GTPase-activating protein 1 OS=Homo sapiens GN=ARHGAP1 PE=1 SV=1	169	50461	4	2	4	2	11.8	5.85	3591	1	1	1	985.799	1969.58	2	1967.96	1.6197	0	44.91	0.035	K	FLLDHQGELFPSPDPSGL	-			476.2464.2464.2.dta
476	sp|P01876|IGHA1_HUMAN	Ig alpha-1 chain C region OS=Homo sapiens GN=IGHA1 PE=1 SV=2	166	38486	3	2	3	2	11.6	6.08	1673	1	0	0	471.576	941.138	2	939.477	1.6603	0	31.61	0.92	K	SAVQGPPER	D			476.1317.1317.2.dta
476	sp|P01876|IGHA1_HUMAN	Ig alpha-1 chain C region OS=Homo sapiens GN=IGHA1 PE=1 SV=2	166	38486	3	2	3	2	11.6	6.08	2923	1	0	1	771.139	1540.26	2	1539.72	0.5433	0	59.51	0.0015	R	DASGVTFTWTPSSGK	S			476.2109.2109.2.dta
476	sp|P01876|IGHA1_HUMAN	Ig alpha-1 chain C region OS=Homo sapiens GN=IGHA1 PE=1 SV=2	166	38486	3	2	3	2	11.6	6.08	3417	1	0	0	918.794	1835.57	2	1834.94	0.6301	0	74.42	4.8e-05	R	QEPSQGTTTFAVTSILR	V			476.2270.2270.2.dta
476	sp|Q9Y265|RUVB1_HUMAN	RuvB-like 1 OS=Homo sapiens GN=RUVBL1 PE=1 SV=1	143	50538	2	2	2	2	6.6	6.02	2579	1	0	1	693.604	1385.19	2	1384.79	0.4001	0	81.78	8.7e-06	K	TALALAIAQELGSK	V			476.2476.2476.2.dta
476	sp|Q9Y265|RUVB1_HUMAN	RuvB-like 1 OS=Homo sapiens GN=RUVBL1 PE=1 SV=1	143	50538	2	2	2	2	6.6	6.02	3176	1	0	1	844.539	1687.06	2	1686.93	0.1334	0	61.07	0.00089	R	ALESSIAPIVIFASNR	G			476.2505.2505.2.dta
493	sp|P02768|ALBU_HUMAN	Serum albumin OS=Homo sapiens GN=ALB PE=1 SV=2	713	71317	14	9	13	9	23.3	5.92	1690	1	0	1	467.842	933.669	2	932.511	1.1573	0	45.72	0.036	K	LCTVATLR	E			493.1726.1726.2.dta
493	sp|P02768|ALBU_HUMAN	Serum albumin OS=Homo sapiens GN=ALB PE=1 SV=2	713	71317	14	9	13	9	23.3	5.92	1807	1	0	1	500.783	999.551	2	999.596	-0.0458	0	42.75	0.062	K	QTALVELVK	H			493.2025.2025.2.dta
493	sp|P02768|ALBU_HUMAN	Serum albumin OS=Homo sapiens GN=ALB PE=1 SV=2	713	71317	14	9	13	9	23.3	5.92	1829	1	0	1	507.553	1013.09	2	1012.59	0.5	0	77.69	2.5e-05	K	LVAASQAALGL	-			493.2213.2213.2.dta
493	sp|P02768|ALBU_HUMAN	Serum albumin OS=Homo sapiens GN=ALB PE=1 SV=2	713	71317	14	9	13	9	23.3	5.92	1935	1	0	1	528.613	1055.21	2	1054.58	0.6298	1	33.64	0.61	K	KYLYEIAR	R			493.1787.1787.2.dta
493	sp|P02768|ALBU_HUMAN	Serum albumin OS=Homo sapiens GN=ALB PE=1 SV=2	713	71317	14	9	13	9	23.3	5.92	2061	1	0	1	569.804	1137.59	2	1137.49	0.103	0	40.74	0.094	K	CCTESLVNR	R			493.1550.1550.2.dta
493	sp|P02768|ALBU_HUMAN	Serum albumin OS=Homo sapiens GN=ALB PE=1 SV=2	713	71317	14	9	13	9	23.3	5.92	2081	1	0	1	575.553	1149.09	2	1148.61	0.4841	0	55.33	0.004	K	LVNEVTEFAK	T			493.1937.1937.2.dta
493	sp|P02768|ALBU_HUMAN	Serum albumin OS=Homo sapiens GN=ALB PE=1 SV=2	713	71317	14	9	13	9	23.3	5.92	2221	1	0	1	614.486	1226.96	2	1225.6	1.3598	1	44.6	0.057	R	FKDLGEENFK	A			493.1741.1741.2.dta
493	sp|P02768|ALBU_HUMAN	Serum albumin OS=Homo sapiens GN=ALB PE=1 SV=2	713	71317	14	9	13	9	23.3	5.92	2664	1	0	1	718.102	1434.19	2	1433.53	0.6627	0	59.15	0.0018	R	ETYGEMADCCAK	Q			493.1638.1638.2.dta
493	sp|P02768|ALBU_HUMAN	Serum albumin OS=Homo sapiens GN=ALB PE=1 SV=2	713	71317	14	9	13	9	23.3	5.92	2682	1	0	1	723.101	1444.19	2	1442.63	1.5529	0	55.12	0.0042	K	YICENQDSISSK	L			493.1538.1538.2.dta
493	sp|P02768|ALBU_HUMAN	Serum albumin OS=Homo sapiens GN=ALB PE=1 SV=2	713	71317	14	9	13	9	23.3	5.92	2731	1	0	1	490.493	1468.46	3	1466.84	1.6229	1	61.73	0.0009	R	RHPDYSVVLLLR	L			493.2117.2117.3.dta
493	sp|P02768|ALBU_HUMAN	Serum albumin OS=Homo sapiens GN=ALB PE=1 SV=2	713	71317	14	9	13	9	23.3	5.92	2893	1	0	1	777.127	1552.24	2	1551.59	0.6492	0	47.98	0.022	K	CCAAADPHECYAK	V			493.1382.1382.2.dta
493	sp|P02768|ALBU_HUMAN	Serum albumin OS=Homo sapiens GN=ALB PE=1 SV=2	713	71317	14	9	13	9	23.3	5.92	3041	1	0	1	820.737	1639.46	2	1638.93	0.5282	1	96.77	2.9e-07	K	KVPQVSTPTLVEVSR	N			493.1870.1870.2.dta
493	sp|P02768|ALBU_HUMAN	Serum albumin OS=Homo sapiens GN=ALB PE=1 SV=2	713	71317	14	9	13	9	23.3	5.92	3043	1	0	1	547.71	1640.11	3	1638.93	1.178	1	31.36	0.89	K	KVPQVSTPTLVEVSR	N			493.1859.1859.3.dta
493	sp|P02768|ALBU_HUMAN	Serum albumin OS=Homo sapiens GN=ALB PE=1 SV=2	713	71317	14	9	13	9	23.3	5.92	3054	1	0	1	829.458	1656.9	2	1656.75	0.1565	0	60.6	0.00088	K	QNCELFEQLGEYK	F			493.2223.2223.2.dta
493	sp|P05091|ALDH2_HUMAN	Aldehyde dehydrogenase, mitochondrial OS=Homo sapiens GN=ALDH2 PE=1 SV=2	460	56859	10	7	8	6	22.1	6.63	1431	1	1	0	816.565	815.558	1	815.475	0.0825	0	33.25	0.65	R	VTLELGGK	S			493.1802.1802.1.dta
493	sp|P05091|ALDH2_HUMAN	Aldehyde dehydrogenase, mitochondrial OS=Homo sapiens GN=ALDH2 PE=1 SV=2	460	56859	10	7	8	6	22.1	6.63	2060	1	1	1	569.668	1137.32	2	1136.58	0.7393	0	55.17	0.0043	K	VAFTGSTEIGR	V			493.1781.1781.2.dta
493	sp|P05091|ALDH2_HUMAN	Aldehyde dehydrogenase, mitochondrial OS=Homo sapiens GN=ALDH2 PE=1 SV=2	460	56859	10	7	8	6	22.1	6.63	2134	1	1	1	593.055	1184.09	2	1185.67	-1.5769	0	117.42	2.7e-09	R	VIQVAAGSSNLK	R			493.1659.1659.2.dta
493	sp|P05091|ALDH2_HUMAN	Aldehyde dehydrogenase, mitochondrial OS=Homo sapiens GN=ALDH2 PE=1 SV=2	460	56859	10	7	8	6	22.1	6.63	2140	1	1	1	594.264	1186.51	2	1185.67	0.8411	0	66.34	0.00027	R	VIQVAAGSSNLK	R			493.1654.1654.2.dta
493	sp|P05091|ALDH2_HUMAN	Aldehyde dehydrogenase, mitochondrial OS=Homo sapiens GN=ALDH2 PE=1 SV=2	460	56859	10	7	8	6	22.1	6.63	2604	2	1	1	702.43	1402.85	2	1402.75	0.0928	0	32.26	0.75	K	EEIFGPVMQILK	F			493.2408.2408.2.dta
493	sp|P05091|ALDH2_HUMAN	Aldehyde dehydrogenase, mitochondrial OS=Homo sapiens GN=ALDH2 PE=1 SV=2	460	56859	10	7	8	6	22.1	6.63	2605	1	1	1	702.515	1403.01	2	1402.75	0.2616	0	47.49	0.027	K	EEIFGPVMQILK	F			493.2592.2592.2.dta
493	sp|P05091|ALDH2_HUMAN	Aldehyde dehydrogenase, mitochondrial OS=Homo sapiens GN=ALDH2 PE=1 SV=2	460	56859	10	7	8	6	22.1	6.63	2810	1	1	1	753.881	1505.75	2	1505.7	0.047	0	49.98	0.018	K	TEQGPQVDETQFK	K			493.1697.1697.2.dta
493	sp|P05091|ALDH2_HUMAN	Aldehyde dehydrogenase, mitochondrial OS=Homo sapiens GN=ALDH2 PE=1 SV=2	460	56859	10	7	8	6	22.1	6.63	3251	1	1	1	896.286	1790.56	2	1788.82	1.736	0	61.92	0.00078	R	TFVQEDIYDEFVER	S			493.2407.2407.2.dta
493	sp|P05091|ALDH2_HUMAN	Aldehyde dehydrogenase, mitochondrial OS=Homo sapiens GN=ALDH2 PE=1 SV=2	460	56859	10	7	8	6	22.1	6.63	3331	1	1	1	923.182	1844.35	2	1843.05	1.3032	0	62.38	0.00073	K	VAEQTPLTALYVANLIK	E			493.2586.2586.2.dta
493	sp|P05091|ALDH2_HUMAN	Aldehyde dehydrogenase, mitochondrial OS=Homo sapiens GN=ALDH2 PE=1 SV=2	460	56859	10	7	8	6	22.1	6.63	3963	1	1	1	988.973	2963.9	3	2962.42	1.4757	2	36.56	0.19	R	KTFPTVNPSTGEVICQVAEGDKEDVDK	A			493.2011.2011.3.dta
493	sp|Q96KP4|CNDP2_HUMAN	Cytosolic non-specific dipeptidase OS=Homo sapiens GN=CNDP2 PE=1 SV=2	423	53187	9	5	9	5	20.2	5.66	1930	1	0	1	527.597	1053.18	2	1051.46	1.7218	0	32.29	0.75	K	YIDENQDR	Y			493.1373.1373.2.dta
493	sp|Q96KP4|CNDP2_HUMAN	Cytosolic non-specific dipeptidase OS=Homo sapiens GN=CNDP2 PE=1 SV=2	423	53187	9	5	9	5	20.2	5.66	2015	1	0	1	557.128	1112.24	2	1111.6	0.6423	0	45.16	0.043	K	TGQEIPVNVR	F			493.1709.1709.2.dta
493	sp|Q96KP4|CNDP2_HUMAN	Cytosolic non-specific dipeptidase OS=Homo sapiens GN=CNDP2 PE=1 SV=2	423	53187	9	5	9	5	20.2	5.66	2240	1	0	1	412.934	1235.78	3	1234.69	1.094	1	35.39	0.34	K	KKPCITYGLR	G			493.1545.1545.3.dta
493	sp|Q96KP4|CNDP2_HUMAN	Cytosolic non-specific dipeptidase OS=Homo sapiens GN=CNDP2 PE=1 SV=2	423	53187	9	5	9	5	20.2	5.66	2852	1	0	1	765.073	1528.13	2	1527.8	0.3312	0	62.89	0.00067	K	MLAAYLYEVSQLK	D			493.2504.2504.2.dta
493	sp|Q96KP4|CNDP2_HUMAN	Cytosolic non-specific dipeptidase OS=Homo sapiens GN=CNDP2 PE=1 SV=2	423	53187	9	5	9	5	20.2	5.66	3045	1	0	1	822.721	1643.43	2	1642.83	0.599	1	61.02	0.0012	K	MLAAYLYEVSQLKD	-			493.2480.2480.2.dta
493	sp|Q96KP4|CNDP2_HUMAN	Cytosolic non-specific dipeptidase OS=Homo sapiens GN=CNDP2 PE=1 SV=2	423	53187	9	5	9	5	20.2	5.66	3100	1	0	1	844.34	1686.66	2	1685.97	0.6933	0	42.14	0.068	K	LPDGSEIPLPPILLGR	L			493.2606.2606.2.dta
493	sp|Q96KP4|CNDP2_HUMAN	Cytosolic non-specific dipeptidase OS=Homo sapiens GN=CNDP2 PE=1 SV=2	423	53187	9	5	9	5	20.2	5.66	3177	1	0	1	867.929	1733.84	2	1733.88	-0.0399	0	60.86	0.00077	R	EGGSIPVTLTFQEATGK	N			493.2190.2190.2.dta
493	sp|Q96KP4|CNDP2_HUMAN	Cytosolic non-specific dipeptidase OS=Homo sapiens GN=CNDP2 PE=1 SV=2	423	53187	9	5	9	5	20.2	5.66	3367	1	0	1	626.97	1877.89	3	1876.93	0.9569	0	60.02	0.00088	R	YPSLSLHGIEGAFSGSGAK	T			493.2262.2262.3.dta
493	sp|Q96KP4|CNDP2_HUMAN	Cytosolic non-specific dipeptidase OS=Homo sapiens GN=CNDP2 PE=1 SV=2	423	53187	9	5	9	5	20.2	5.66	3437	1	0	1	648.442	1942.31	3	1942.13	0.1805	1	30.66	0.97	K	QKLPDGSEIPLPPILLGR	L			493.2466.2466.3.dta
493	sp|P68371|TBB4B_HUMAN	Tubulin beta-4B chain OS=Homo sapiens GN=TUBB4B PE=1 SV=1	331	50255	7	4	7	4	18.4	4.79	1875	1	0	0	515.164	1028.31	2	1027.51	0.8006	0	39.27	0.17	K	TAVCDIPPR	G			493.1546.1546.2.dta
493	sp|P68371|TBB4B_HUMAN	Tubulin beta-4B chain OS=Homo sapiens GN=TUBB4B PE=1 SV=1	331	50255	7	4	7	4	18.4	4.79	2045	1	0	0	565.164	1128.31	2	1129.59	-1.2741	0	32.02	0.93	R	FPGQLNADLR	K			493.1962.1962.2.dta
493	sp|P68371|TBB4B_HUMAN	Tubulin beta-4B chain OS=Homo sapiens GN=TUBB4B PE=1 SV=1	331	50255	7	4	7	4	18.4	4.79	2070	1	0	0	572.403	1142.79	2	1142.63	0.1646	0	60.46	0.0013	K	LAVNMVPFPR	L			493.2226.2226.2.dta
493	sp|P68371|TBB4B_HUMAN	Tubulin beta-4B chain OS=Homo sapiens GN=TUBB4B PE=1 SV=1	331	50255	7	4	7	4	18.4	4.79	2450	1	0	1	665.165	1328.32	2	1327.64	0.675	0	59.29	0.0021	R	INVYYNEATGGK	Y			493.1779.1779.2.dta
493	sp|P68371|TBB4B_HUMAN	Tubulin beta-4B chain OS=Homo sapiens GN=TUBB4B PE=1 SV=1	331	50255	7	4	7	4	18.4	4.79	2719	1	0	0	731.877	1461.74	2	1461.68	0.0627	0	40.38	0.09	K	EVDEQMLNVQNK	N	Oxidation (M)	0.000002000000.0	493.1587.1587.2.dta
493	sp|P68371|TBB4B_HUMAN	Tubulin beta-4B chain OS=Homo sapiens GN=TUBB4B PE=1 SV=1	331	50255	7	4	7	4	18.4	4.79	3109	1	0	0	846.729	1691.44	2	1690.86	0.5838	0	52.48	0.0083	R	ALTVPELTQQMFDAK	N			493.2446.2446.2.dta
493	sp|P68371|TBB4B_HUMAN	Tubulin beta-4B chain OS=Homo sapiens GN=TUBB4B PE=1 SV=1	331	50255	7	4	7	4	18.4	4.79	3118	1	0	0	849.118	1696.22	2	1695.83	0.3962	0	46.69	0.029	K	NSSYFVEWIPNNVK	T			493.2374.2374.2.dta
493	sp|P36957|ODO2_HUMAN	Dihydrolipoyllysine-residue succinyltransferase component of 2-oxoglutarate dehydrogenase complex, mitochondrial OS=Homo sapiens GN=DLST PE=1 SV=4	328	49067	6	5	5	4	13.9	9.11	1537	1	0	1	426.913	851.812	2	851.559	0.2524	0	48.02	0.019	R	GLVVPVIR	N			493.2083.2083.2.dta
493	sp|P36957|ODO2_HUMAN	Dihydrolipoyllysine-residue succinyltransferase component of 2-oxoglutarate dehydrogenase complex, mitochondrial OS=Homo sapiens GN=DLST PE=1 SV=4	328	49067	6	5	5	4	13.9	9.11	1836	1	0	1	508.616	1015.22	2	1014.52	0.6958	0	54.66	0.0056	K	LGFMSAFVK	A	Oxidation (M)	0.000200000.0	493.2097.2097.2.dta
493	sp|P36957|ODO2_HUMAN	Dihydrolipoyllysine-residue succinyltransferase component of 2-oxoglutarate dehydrogenase complex, mitochondrial OS=Homo sapiens GN=DLST PE=1 SV=4	328	49067	6	5	5	4	13.9	9.11	2143	1	0	1	595.252	1188.49	2	1188.65	-0.1606	0	30.87	0.93	K	VEGGTPLFTLR	K			493.2247.2247.2.dta
493	sp|P36957|ODO2_HUMAN	Dihydrolipoyllysine-residue succinyltransferase component of 2-oxoglutarate dehydrogenase complex, mitochondrial OS=Homo sapiens GN=DLST PE=1 SV=4	328	49067	6	5	5	4	13.9	9.11	2754	1	0	1	739.745	1477.48	2	1477.7	-0.229	0	83.39	6e-06	K	TPAFAESVTEGDVR	W			493.1897.1897.2.dta
493	sp|P36957|ODO2_HUMAN	Dihydrolipoyllysine-residue succinyltransferase component of 2-oxoglutarate dehydrogenase complex, mitochondrial OS=Homo sapiens GN=DLST PE=1 SV=4	328	49067	6	5	5	4	13.9	9.11	3690	1	0	1	1109.28	2216.54	2	2216.13	0.405	0	113.89	4.3e-09	K	ASAFALQEQPVVNAVIDDTTK	E			493.2414.2414.2.dta
493	sp|P36957|ODO2_HUMAN	Dihydrolipoyllysine-residue succinyltransferase component of 2-oxoglutarate dehydrogenase complex, mitochondrial OS=Homo sapiens GN=DLST PE=1 SV=4	328	49067	6	5	5	4	13.9	9.11	3691	1	0	1	740.222	2217.64	3	2216.13	1.5111	0	53.11	0.0054	K	ASAFALQEQPVVNAVIDDTTK	E			493.2419.2419.3.dta
493	sp|P12081|SYHC_HUMAN	Histidine--tRNA ligase, cytoplasmic OS=Homo sapiens GN=HARS PE=1 SV=2	308	57944	5	5	5	5	12	5.72	1901	1	0	1	522.566	1043.12	2	1042.57	0.552	0	53.96	0.0062	K	QALEGLGDLK	L			493.1977.1977.2.dta
493	sp|P12081|SYHC_HUMAN	Histidine--tRNA ligase, cytoplasmic OS=Homo sapiens GN=HARS PE=1 SV=2	308	57944	5	5	5	5	12	5.72	2229	1	0	1	615.918	1229.82	2	1229.67	0.1563	0	56.15	0.003	K	LVSELWDAGIK	A			493.2246.2246.2.dta
493	sp|P12081|SYHC_HUMAN	Histidine--tRNA ligase, cytoplasmic OS=Homo sapiens GN=HARS PE=1 SV=2	308	57944	5	5	5	5	12	5.72	2554	1	0	1	689.226	1376.44	2	1374.74	1.7022	0	78	2.2e-05	R	TTETQVLVASAQK	K			493.1765.1765.2.dta
493	sp|P12081|SYHC_HUMAN	Histidine--tRNA ligase, cytoplasmic OS=Homo sapiens GN=HARS PE=1 SV=2	308	57944	5	5	5	5	12	5.72	2637	1	0	1	708.246	1414.48	2	1412.78	1.6969	1	59.94	0.0013	R	KVPCVGLSIGVER	I			493.1925.1925.2.dta
493	sp|P12081|SYHC_HUMAN	Histidine--tRNA ligase, cytoplasmic OS=Homo sapiens GN=HARS PE=1 SV=2	308	57944	5	5	5	5	12	5.72	2900	1	0	1	778.322	1554.63	2	1553.81	0.8207	0	66.59	0.00025	R	HGAEVIDTPVFELK	E			493.2134.2134.2.dta
493	tr|V9HW68|V9HW68_HUMAN	Epididymis luminal protein 214 OS=Homo sapiens GN=HEL-214 PE=2 SV=1	280	52367	5	4	5	4	15.5	7.88	2139	1	0	0	594.258	1186.5	2	1185.64	0.8625	0	39.89	0.12	K	GPSVFPLAPSSK	S			493.2053.2053.2.dta
493	tr|V9HW68|V9HW68_HUMAN	Epididymis luminal protein 214 OS=Homo sapiens GN=HEL-214 PE=2 SV=1	280	52367	5	4	5	4	15.5	7.88	2425	1	0	1	660.035	1318.05	2	1317.57	0.4889	0	66.15	0.00036	R	AEDTAVYYCAR	D			493.1703.1703.2.dta
493	tr|V9HW68|V9HW68_HUMAN	Epididymis luminal protein 214 OS=Homo sapiens GN=HEL-214 PE=2 SV=1	280	52367	5	4	5	4	15.5	7.88	2431	1	0	0	661.345	1320.67	2	1320.67	0.0041	0	63.03	0.00053	K	STSGGTAALGCLVK	D			493.1918.1918.2.dta
493	tr|V9HW68|V9HW68_HUMAN	Epididymis luminal protein 214 OS=Homo sapiens GN=HEL-214 PE=2 SV=1	280	52367	5	4	5	4	15.5	7.88	3361	1	0	0	937.819	1873.62	2	1872.91	0.7083	0	56.34	0.0028	K	TTPPVLDSDGSFFLYSK	L			493.2373.2373.2.dta
493	tr|V9HW68|V9HW68_HUMAN	Epididymis luminal protein 214 OS=Homo sapiens GN=HEL-214 PE=2 SV=1	280	52367	5	4	5	4	15.5	7.88	3626	1	0	0	1070.42	2138.83	2	2138.02	0.8093	0	59.56	0.0011	R	TPEVTCVVVDVSHEDPEVK	F			493.2063.2063.2.dta
493	sp|Q71U36|TBA1A_HUMAN	Tubulin alpha-1A chain OS=Homo sapiens GN=TUBA1A PE=1 SV=1	281	50788	7	3	6	3	18.2	4.94	1835	1	0	1	508.537	1015.06	2	1014.57	0.4887	0	56.7	0.0035	K	DVNAAIATIK	T			493.1894.1894.2.dta
493	sp|Q71U36|TBA1A_HUMAN	Tubulin alpha-1A chain OS=Homo sapiens GN=TUBA1A PE=1 SV=1	281	50788	7	3	6	3	18.2	4.94	2587	1	0	1	698.078	1394.14	2	1392.74	1.4017	0	32.08	0.93	R	QLFHPEQLITGK	E	Gln->pyro-Glu (N-term Q)	1.000000000000.0	493.2342.2342.2.dta
493	sp|Q71U36|TBA1A_HUMAN	Tubulin alpha-1A chain OS=Homo sapiens GN=TUBA1A PE=1 SV=1	281	50788	7	3	6	3	18.2	4.94	2629	1	0	1	471.382	1411.12	3	1409.77	1.3581	0	32.21	0.8	R	QLFHPEQLITGK	E			493.2069.2069.3.dta
493	sp|Q71U36|TBA1A_HUMAN	Tubulin alpha-1A chain OS=Homo sapiens GN=TUBA1A PE=1 SV=1	281	50788	7	3	6	3	18.2	4.94	2969	1	0	1	799.205	1596.39	2	1597.76	-1.3651	0	34.91	0.4	R	TIQFVDWCPTGFK	V			493.2402.2402.2.dta
493	sp|Q71U36|TBA1A_HUMAN	Tubulin alpha-1A chain OS=Homo sapiens GN=TUBA1A PE=1 SV=1	281	50788	7	3	6	3	18.2	4.94	3128	1	0	1	852.304	1702.59	2	1700.9	1.6941	0	65.49	0.00035	R	AVFVDLEPTVIDEVR	T			493.2403.2403.2.dta
493	sp|Q71U36|TBA1A_HUMAN	Tubulin alpha-1A chain OS=Homo sapiens GN=TUBA1A PE=1 SV=1	281	50788	7	3	6	3	18.2	4.94	3153	1	0	1	860.129	1718.24	2	1717.87	0.3691	0	42.98	0.061	R	NLDIERPTYTNLNR	L			493.1847.1847.2.dta
493	sp|Q71U36|TBA1A_HUMAN	Tubulin alpha-1A chain OS=Homo sapiens GN=TUBA1A PE=1 SV=1	281	50788	7	3	6	3	18.2	4.94	3300	1	0	1	912.933	1823.85	2	1823.98	-0.1273	0	49	0.011	K	VGINYQPPTVVPGGDLAK	V			493.2075.2075.2.dta
493	sp|P12955|PEPD_HUMAN	Xaa-Pro dipeptidase OS=Homo sapiens GN=PEPD PE=1 SV=3	277	55311	5	2	4	2	8.9	5.64	2032	1	0	1	561.623	1121.23	2	1120.54	0.6884	0	40.35	0.15	K	TDMELEVLR	Y	Oxidation (M)	0.002000000.0	493.1917.1917.2.dta
493	sp|P12955|PEPD_HUMAN	Xaa-Pro dipeptidase OS=Homo sapiens GN=PEPD PE=1 SV=3	277	55311	5	2	4	2	8.9	5.64	2992	1	0	1	807.221	1612.43	2	1611.66	0.77	0	75.76	3.5e-05	R	TVEEIEACMAGCDK	A			493.1989.1989.2.dta
493	sp|P12955|PEPD_HUMAN	Xaa-Pro dipeptidase OS=Homo sapiens GN=PEPD PE=1 SV=3	277	55311	5	2	4	2	8.9	5.64	3549	1	0	1	685.196	2052.57	3	2052.06	0.5059	0	38.14	0.18	K	NPAVQAGSIVVLQGGEETQR	Y			493.2005.2005.3.dta
493	sp|P12955|PEPD_HUMAN	Xaa-Pro dipeptidase OS=Homo sapiens GN=PEPD PE=1 SV=3	277	55311	5	2	4	2	8.9	5.64	3550	1	0	1	1027.41	2052.8	2	2052.06	0.7375	0	120.56	9.3e-10	K	NPAVQAGSIVVLQGGEETQR	Y			493.2010.2010.2.dta
493	sp|P12955|PEPD_HUMAN	Xaa-Pro dipeptidase OS=Homo sapiens GN=PEPD PE=1 SV=3	277	55311	5	2	4	2	8.9	5.64	3656	1	0	1	727.601	2179.78	3	2180.15	-0.3741	1	42.66	0.055	R	KNPAVQAGSIVVLQGGEETQR	Y			493.1871.1871.3.dta
493	sp|Q13228|SBP1_HUMAN	Selenium-binding protein 1 OS=Homo sapiens GN=SELENBP1 PE=1 SV=2	241	52928	4	3	4	3	11.2	5.93	1870	1	0	1	513.311	1024.61	2	1024.59	0.0152	0	41.59	0.068	K	DGLIPLEIR	F			493.2337.2337.2.dta
493	sp|Q13228|SBP1_HUMAN	Selenium-binding protein 1 OS=Homo sapiens GN=SELENBP1 PE=1 SV=2	241	52928	4	3	4	3	11.2	5.93	2234	1	0	1	617.633	1233.25	2	1232.64	0.6107	0	73.41	7.1e-05	R	IYVVDVGSEPR	A			493.1899.1899.2.dta
493	sp|Q13228|SBP1_HUMAN	Selenium-binding protein 1 OS=Homo sapiens GN=SELENBP1 PE=1 SV=2	241	52928	4	3	4	3	11.2	5.93	2825	1	0	1	758.109	1514.2	2	1512.8	1.4056	0	55.15	0.0041	R	VAGGPQMIQLSLDGK	R			493.2175.2175.2.dta
493	sp|Q13228|SBP1_HUMAN	Selenium-binding protein 1 OS=Homo sapiens GN=SELENBP1 PE=1 SV=2	241	52928	4	3	4	3	11.2	5.93	3401	1	0	1	953.822	1905.63	2	1904.9	0.7293	0	73.49	6.1e-05	R	NTGTEAPDYLATVDVDPK	S			493.2091.2091.2.dta
493	tr|Q6LAM1|Q6LAM1_HUMAN	Heavy chain of factor I (Fragment) OS=Homo sapiens PE=2 SV=1	235	37513	5	3	4	3	13.4	7.9	2569	1	1	1	692.944	1383.87	2	1383.66	0.2108	0	85	3.5e-06	K	HGNTDSEGIVEVK	L			493.1522.1522.2.dta
493	tr|Q6LAM1|Q6LAM1_HUMAN	Heavy chain of factor I (Fragment) OS=Homo sapiens PE=2 SV=1	235	37513	5	3	4	3	13.4	7.9	2873	1	1	1	514.006	1539	3	1538.78	0.214	1	34.55	0.44	-	KVTYTSQEDLVEK	K			493.1610.1610.3.dta
493	tr|Q6LAM1|Q6LAM1_HUMAN	Heavy chain of factor I (Fragment) OS=Homo sapiens PE=2 SV=1	235	37513	5	3	4	3	13.4	7.9	2875	1	1	1	771.25	1540.49	2	1538.78	1.7031	1	59.1	0.0017	-	KVTYTSQEDLVEK	K			493.1605.1605.2.dta
493	tr|Q6LAM1|Q6LAM1_HUMAN	Heavy chain of factor I (Fragment) OS=Homo sapiens PE=2 SV=1	235	37513	5	3	4	3	13.4	7.9	3069	1	1	1	556.692	1667.05	3	1666.88	0.177	2	37.46	0.2	-	KVTYTSQEDLVEKK	C			493.1511.1511.3.dta
493	tr|Q6LAM1|Q6LAM1_HUMAN	Heavy chain of factor I (Fragment) OS=Homo sapiens PE=2 SV=1	235	37513	5	3	4	3	13.4	7.9	3421	1	1	1	963.847	1925.68	2	1924.83	0.8463	0	55.78	0.0029	R	TMGYQDFADVVCYTQK	A			493.2303.2303.2.dta
493	sp|P31943|HNRH1_HUMAN	Heterogeneous nuclear ribonucleoprotein H OS=Homo sapiens GN=HNRNPH1 PE=1 SV=4	198	49484	4	3	4	3	14.9	5.89	2809	1	0	1	753.574	1505.13	2	1503.68	1.4562	0	43.65	0.091	R	GLPWSCSADEVQR	F			493.2009.2009.2.dta
493	sp|P31943|HNRH1_HUMAN	Heterogeneous nuclear ribonucleoprotein H OS=Homo sapiens GN=HNRNPH1 PE=1 SV=4	198	49484	4	3	4	3	14.9	5.89	3096	1	0	1	562.677	1685.01	3	1683.76	1.2496	0	57.92	0.0017	K	HTGPNSPDTANDGFVR	L			493.1581.1581.3.dta
493	sp|P31943|HNRH1_HUMAN	Heterogeneous nuclear ribonucleoprotein H OS=Homo sapiens GN=HNRNPH1 PE=1 SV=4	198	49484	4	3	4	3	14.9	5.89	3585	1	0	1	699.992	2096.95	3	2096.88	0.0743	0	47.73	0.014	R	YGDGGSTFQSTTGHCVHMR	G			493.1590.1590.3.dta
493	sp|P31943|HNRH1_HUMAN	Heterogeneous nuclear ribonucleoprotein H OS=Homo sapiens GN=HNRNPH1 PE=1 SV=4	198	49484	4	3	4	3	14.9	5.89	3593	1	0	1	703.591	2107.75	3	2105.98	1.7774	0	51.71	0.0077	R	EGRPSGEAFVELESEDEVK	L			493.1993.1993.3.dta
493	sp|P23381|SYWC_HUMAN	Tryptophan--tRNA ligase, cytoplasmic OS=Homo sapiens GN=WARS PE=1 SV=2	188	53474	4	3	4	3	9.6	5.83	1609	1	0	1	442.99	883.966	2	883.444	0.5217	1	48.77	0.021	R	KLSFDFQ	-			493.2137.2137.2.dta
493	sp|P23381|SYWC_HUMAN	Tryptophan--tRNA ligase, cytoplasmic OS=Homo sapiens GN=WARS PE=1 SV=2	188	53474	4	3	4	3	9.6	5.83	2307	1	0	1	633.723	1265.43	2	1264.61	0.8195	0	48.29	0.017	K	DIIACGFDINK	T			493.2158.2158.2.dta
493	sp|P23381|SYWC_HUMAN	Tryptophan--tRNA ligase, cytoplasmic OS=Homo sapiens GN=WARS PE=1 SV=2	188	53474	4	3	4	3	9.6	5.83	2639	1	0	1	708.851	1415.69	2	1415.64	0.0475	0	59.63	0.0011	K	GIFGFTDSDCIGK	I			493.2283.2283.2.dta
493	sp|P23381|SYWC_HUMAN	Tryptophan--tRNA ligase, cytoplasmic OS=Homo sapiens GN=WARS PE=1 SV=2	188	53474	4	3	4	3	9.6	5.83	2822	1	0	1	757.685	1513.36	2	1512.75	0.6065	1	33.92	0.52	K	DYTSGAMLTGELKK	A			493.1903.1903.2.dta
493	sp|P49189|AL9A1_HUMAN	4-trimethylaminobutyraldehyde dehydrogenase OS=Homo sapiens GN=ALDH9A1 PE=1 SV=3	174	54679	4	4	3	3	8.5	5.69	2178	1	0	1	606.435	1210.85	2	1210.73	0.1263	0	45.2	0.035	K	GIKPVTLELGGK	S			493.1866.1866.2.dta
493	sp|P49189|AL9A1_HUMAN	4-trimethylaminobutyraldehyde dehydrogenase OS=Homo sapiens GN=ALDH9A1 PE=1 SV=3	174	54679	4	4	3	3	8.5	5.69	2911	1	0	1	781.731	1561.45	2	1560.75	0.6982	0	54.66	0.0047	K	VLCGGDIYVPEDPK	L			493.1953.1953.2.dta
493	sp|P49189|AL9A1_HUMAN	4-trimethylaminobutyraldehyde dehydrogenase OS=Homo sapiens GN=ALDH9A1 PE=1 SV=3	174	54679	4	4	3	3	8.5	5.69	3299	1	0	1	912.731	1823.45	2	1822.86	0.5883	0	78.08	1.8e-05	K	SPLIIFSDCDMNNAVK	G			493.2318.2318.2.dta
493	sp|P49189|AL9A1_HUMAN	4-trimethylaminobutyraldehyde dehydrogenase OS=Homo sapiens GN=ALDH9A1 PE=1 SV=3	174	54679	4	4	3	3	8.5	5.69	3325	1	0	1	920.837	1839.66	2	1838.85	0.8056	0	69.37	0.00013	K	SPLIIFSDCDMNNAVK	G	Oxidation (M)	0.0000000000200000.0	493.2227.2227.2.dta
493	sp|P28838|AMPL_HUMAN	Cytosol aminopeptidase OS=Homo sapiens GN=LAP3 PE=1 SV=3	167	56530	4	3	4	3	8.1	8.03	1529	1	0	1	425.473	848.932	2	848.464	0.4673	0	31.21	1.1	R	FAEIIEK	N			493.1786.1786.2.dta
493	sp|P28838|AMPL_HUMAN	Cytosol aminopeptidase OS=Homo sapiens GN=LAP3 PE=1 SV=3	167	56530	4	3	4	3	8.1	8.03	2106	1	0	1	584.263	1166.51	2	1166.58	-0.0647	0	43.56	0.044	R	SAGACTAAAFLK	E			493.1957.1957.2.dta
493	sp|P28838|AMPL_HUMAN	Cytosol aminopeptidase OS=Homo sapiens GN=LAP3 PE=1 SV=3	167	56530	4	3	4	3	8.1	8.03	2243	1	0	1	619.373	1236.73	2	1236.6	0.1332	0	45.82	0.026	K	LFEASIETGDR	V			493.1890.1890.2.dta
493	sp|P28838|AMPL_HUMAN	Cytosol aminopeptidase OS=Homo sapiens GN=LAP3 PE=1 SV=3	167	56530	4	3	4	3	8.1	8.03	2426	1	0	1	660.17	1318.32	2	1317.62	0.7088	0	48.76	0.02	K	TIQVDNTDAEGR	L			493.1513.1513.2.dta
493	sp|Q14195|DPYL3_HUMAN	Dihydropyrimidinase-related protein 3 OS=Homo sapiens GN=DPYSL3 PE=1 SV=1	166	62323	3	3	3	3	7.2	6.04	1819	1	0	1	505.215	1008.42	2	1008.52	-0.1018	0	45.55	0.027	K	MADLHAVPR	G			493.1585.1585.2.dta
493	sp|Q14195|DPYL3_HUMAN	Dihydropyrimidinase-related protein 3 OS=Homo sapiens GN=DPYSL3 PE=1 SV=1	166	62323	3	3	3	3	7.2	6.04	3168	2	0	1	864.278	1726.54	2	1724.8	1.7377	0	62.55	0.00068	K	MDENQFVAVTSTNAAK	I			493.1934.1934.2.dta
493	sp|Q14195|DPYL3_HUMAN	Dihydropyrimidinase-related protein 3 OS=Homo sapiens GN=DPYSL3 PE=1 SV=1	166	62323	3	3	3	3	7.2	6.04	3232	1	0	1	890.516	1779.02	2	1778.92	0.0942	0	62.95	0.00052	R	AITIASQTNCPLYVTK	V			493.1990.1990.2.dta
493	sp|P02679|FIBG_HUMAN	Fibrinogen gamma chain OS=Homo sapiens GN=FGG PE=1 SV=3	165	52106	4	2	4	2	12.8	5.37	2022	1	0	1	559.284	1116.55	2	1116.52	0.0329	0	32.39	0.66	R	VELEDWNGR	T			493.1922.1922.2.dta
493	sp|P02679|FIBG_HUMAN	Fibrinogen gamma chain OS=Homo sapiens GN=FGG PE=1 SV=3	165	52106	4	2	4	2	12.8	5.37	2785	1	0	1	746.791	1491.57	2	1490.74	0.8312	0	49.36	0.015	K	YEASILTHDSSIR	Y			493.1807.1807.2.dta
493	sp|P02679|FIBG_HUMAN	Fibrinogen gamma chain OS=Homo sapiens GN=FGG PE=1 SV=3	165	52106	4	2	4	2	12.8	5.37	2906	1	0	1	781.242	1560.47	2	1559.71	0.7614	0	48.87	0.02	K	VAQLEAQCQEPCK	D			493.1526.1526.2.dta
493	sp|P02679|FIBG_HUMAN	Fibrinogen gamma chain OS=Homo sapiens GN=FGG PE=1 SV=3	165	52106	4	2	4	2	12.8	5.37	3859	1	0	1	846.423	2536.25	3	2535.25	0.996	0	34.28	0.27	K	AIQLTYNPDESSKPNMIDAATLK	S	Oxidation (M)	0.00000000000000020000000.0	493.1963.1963.3.dta
493	sp|P00738|HPT_HUMAN	Haptoglobin OS=Homo sapiens GN=HP PE=1 SV=1	160	45861	3	3	3	3	8.1	6.13	1766	1	0	1	491.192	980.37	2	979.488	0.8821	0	44.99	0.031	R	VGYVSGWGR	N			493.1905.1905.2.dta
493	sp|P00738|HPT_HUMAN	Haptoglobin OS=Homo sapiens GN=HP PE=1 SV=1	160	45861	3	3	3	3	8.1	6.13	2361	1	0	1	646.421	1290.83	2	1289.72	1.1045	0	48.92	0.014	K	DIAPTLTLYVGK	K			493.2270.2270.2.dta
493	sp|P00738|HPT_HUMAN	Haptoglobin OS=Homo sapiens GN=HP PE=1 SV=1	160	45861	3	3	3	3	8.1	6.13	2489	1	0	1	673.437	1344.86	2	1344.64	0.2213	0	66.53	0.0003	K	SCAVAEYGVYVK	V			493.1919.1919.2.dta
493	sp|Q9P0J1|PDP1_HUMAN	[Pyruvate dehydrogenase [acetyl-transferring]]-phosphatase 1, mitochondrial OS=Homo sapiens GN=PDP1 PE=1 SV=3	111	61586	2	2	2	2	4.7	6.2	1944	1	0	1	531.177	1060.34	2	1058.63	1.7076	0	48.75	0.019	R	LLGLLMPFR	A			493.2608.2608.2.dta
493	sp|Q9P0J1|PDP1_HUMAN	[Pyruvate dehydrogenase [acetyl-transferring]]-phosphatase 1, mitochondrial OS=Homo sapiens GN=PDP1 PE=1 SV=3	111	61586	2	2	2	2	4.7	6.2	3294	1	0	1	911.407	1820.8	2	1820.84	-0.043	0	65.16	0.0003	R	VIESGPDQLNDNEYTK	F			493.1755.1755.2.dta
493	tr|Q6MZU6|Q6MZU6_HUMAN	Putative uncharacterized protein DKFZp686C15213 OS=Homo sapiens GN=DKFZp686C15213 PE=2 SV=1	92	51864	3	2	2	2	6	7.85	2425	5	0	1	660.035	1318.05	2	1316.58	1.4729	0	49.87	0.015	R	AENTAVYYCAR	D			493.1703.1703.2.dta
493	tr|Q6MZU6|Q6MZU6_HUMAN	Putative uncharacterized protein DKFZp686C15213 OS=Homo sapiens GN=DKFZp686C15213 PE=2 SV=1	92	51864	3	2	2	2	6	7.85	3402	1	1	1	953.826	1905.64	2	1904.89	0.7502	0	33.45	0.61	K	TTPPMLDSDGSFFLYSK	L			493.2406.2406.2.dta
493	tr|Q6MZU6|Q6MZU6_HUMAN	Putative uncharacterized protein DKFZp686C15213 OS=Homo sapiens GN=DKFZp686C15213 PE=2 SV=1	92	51864	3	2	2	2	6	7.85	3416	1	1	1	961.809	1921.6	2	1920.88	0.7213	0	44.98	0.04	K	TTPPMLDSDGSFFLYSK	L	Oxidation (M)	0.00002000000000000.0	493.2299.2299.2.dta
501	sp|P07437|TBB5_HUMAN	Tubulin beta chain OS=Homo sapiens GN=TUBB PE=1 SV=2	503	50095	11	8	9	7	27.9	4.78	1899	2	0	0	514.044	1026.07	2	1027.51	-1.4394	0	36.41	0.31	K	TAVCDIPPR	G			501.1594.1594.2.dta
501	sp|P07437|TBB5_HUMAN	Tubulin beta chain OS=Homo sapiens GN=TUBB PE=1 SV=2	503	50095	11	8	9	7	27.9	4.78	1900	2	0	0	514.117	1026.22	2	1027.51	-1.2922	0	42.84	0.07	K	TAVCDIPPR	G			501.1832.1832.2.dta
501	sp|P07437|TBB5_HUMAN	Tubulin beta chain OS=Homo sapiens GN=TUBB PE=1 SV=2	503	50095	11	8	9	7	27.9	4.78	2269	1	0	0	615.693	1229.37	2	1228.59	0.7808	0	41.2	0.11	R	ISEQFTAMFR	R			501.2186.2186.2.dta
501	sp|P07437|TBB5_HUMAN	Tubulin beta chain OS=Homo sapiens GN=TUBB PE=1 SV=2	503	50095	11	8	9	7	27.9	4.78	2516	1	0	0	668.414	1334.81	2	1334.69	0.1234	0	45.95	0.03	R	IMNTFSVVPSPK	V	Oxidation (M)	0.020000000000.0	501.1878.1878.2.dta
501	sp|P07437|TBB5_HUMAN	Tubulin beta chain OS=Homo sapiens GN=TUBB PE=1 SV=2	503	50095	11	8	9	7	27.9	4.78	2789	1	0	0	731.791	1461.57	2	1461.68	-0.1093	0	67.21	0.00021	K	EVDEQMLNVQNK	N	Oxidation (M)	0.000002000000.0	501.1518.1518.2.dta
501	sp|P07437|TBB5_HUMAN	Tubulin beta chain OS=Homo sapiens GN=TUBB PE=1 SV=2	503	50095	11	8	9	7	27.9	4.78	3090	1	0	0	808.672	1615.33	2	1614.83	0.5001	0	72.76	7.6e-05	R	AILVDLEPGTMDSVR	S			501.2188.2188.2.dta
501	sp|P07437|TBB5_HUMAN	Tubulin beta chain OS=Homo sapiens GN=TUBB PE=1 SV=2	503	50095	11	8	9	7	27.9	4.78	3119	1	0	0	816.414	1630.81	2	1630.82	-0.0098	0	67.59	0.00017	R	AILVDLEPGTMDSVR	S	Oxidation (M)	0.000000000020000.0	501.2076.2076.2.dta
501	sp|P07437|TBB5_HUMAN	Tubulin beta chain OS=Homo sapiens GN=TUBB PE=1 SV=2	503	50095	11	8	9	7	27.9	4.78	3220	1	0	0	849.389	1696.76	2	1695.83	0.9382	0	50.46	0.0093	K	NSSYFVEWIPNNVK	T			501.2308.2308.2.dta
501	sp|P07437|TBB5_HUMAN	Tubulin beta chain OS=Homo sapiens GN=TUBB PE=1 SV=2	503	50095	11	8	9	7	27.9	4.78	3414	1	0	0	912.319	1822.62	2	1821.92	0.7083	0	62.18	0.0007	R	EIVHIQAGQCGNQIGAK	F			501.1628.1628.2.dta
501	sp|P07437|TBB5_HUMAN	Tubulin beta chain OS=Homo sapiens GN=TUBB PE=1 SV=2	503	50095	11	8	9	7	27.9	4.78	3493	1	0	1	943.739	1885.46	2	1884.97	0.4981	0	61.13	0.00095	K	MAVTFIGNSTAIQELFK	R	Oxidation (M)	0.20000000000000000.0	501.2475.2475.2.dta
501	sp|P07437|TBB5_HUMAN	Tubulin beta chain OS=Homo sapiens GN=TUBB PE=1 SV=2	503	50095	11	8	9	7	27.9	4.78	3578	1	0	0	654.253	1959.74	3	1957.97	1.7632	0	59.39	0.0012	K	GHYTEGAELVDSVLDVVR	K			501.2446.2446.3.dta
501	sp|Q96KP4|CNDP2_HUMAN	Cytosolic non-specific dipeptidase OS=Homo sapiens GN=CNDP2 PE=1 SV=2	476	53187	11	9	8	6	20.2	5.66	1797	1	0	1	987.46	986.453	1	986.471	-0.0182	0	30.9	1	R	YNYIEGTK	M			501.1614.1614.1.dta
501	sp|Q96KP4|CNDP2_HUMAN	Cytosolic non-specific dipeptidase OS=Homo sapiens GN=CNDP2 PE=1 SV=2	476	53187	11	9	8	6	20.2	5.66	2049	1	0	1	557.137	1112.26	2	1111.6	0.6603	0	43.77	0.06	K	TGQEIPVNVR	F			501.1662.1662.2.dta
501	sp|Q96KP4|CNDP2_HUMAN	Cytosolic non-specific dipeptidase OS=Homo sapiens GN=CNDP2 PE=1 SV=2	476	53187	11	9	8	6	20.2	5.66	2421	1	0	1	1297.62	1296.62	1	1296.69	-0.0768	0	58.65	0.0015	K	QLGGSVELVDIGK	Q	Gln->pyro-Glu (N-term Q)	1.0000000000000.0	501.2330.2330.1.dta
501	sp|Q96KP4|CNDP2_HUMAN	Cytosolic non-specific dipeptidase OS=Homo sapiens GN=CNDP2 PE=1 SV=2	476	53187	11	9	8	6	20.2	5.66	2943	1	0	1	765.415	1528.81	2	1527.8	1.0142	0	71.22	7.6e-05	K	MLAAYLYEVSQLK	D			501.2434.2434.2.dta
501	sp|Q96KP4|CNDP2_HUMAN	Cytosolic non-specific dipeptidase OS=Homo sapiens GN=CNDP2 PE=1 SV=2	476	53187	11	9	8	6	20.2	5.66	3140	1	0	1	823.136	1644.26	2	1642.83	1.4292	1	46.76	0.033	K	MLAAYLYEVSQLKD	-			501.2402.2402.2.dta
501	sp|Q96KP4|CNDP2_HUMAN	Cytosolic non-specific dipeptidase OS=Homo sapiens GN=CNDP2 PE=1 SV=2	476	53187	11	9	8	6	20.2	5.66	3158	1	0	1	830.793	1659.57	2	1658.82	0.7483	1	65.27	0.00036	K	MLAAYLYEVSQLKD	-	Oxidation (M)	0.20000000000000.0	501.2316.2316.2.dta
501	sp|Q96KP4|CNDP2_HUMAN	Cytosolic non-specific dipeptidase OS=Homo sapiens GN=CNDP2 PE=1 SV=2	476	53187	11	9	8	6	20.2	5.66	3278	1	0	1	867.28	1732.55	2	1731.79	0.7579	0	47.45	0.022	K	LYDDIDFDIEEFAK	D			501.2487.2487.2.dta
501	sp|Q96KP4|CNDP2_HUMAN	Cytosolic non-specific dipeptidase OS=Homo sapiens GN=CNDP2 PE=1 SV=2	476	53187	11	9	8	6	20.2	5.66	3283	1	0	1	868.746	1735.48	2	1733.88	1.5943	0	61.67	0.0008	R	EGGSIPVTLTFQEATGK	N			501.2130.2130.2.dta
501	sp|Q96KP4|CNDP2_HUMAN	Cytosolic non-specific dipeptidase OS=Homo sapiens GN=CNDP2 PE=1 SV=2	476	53187	11	9	8	6	20.2	5.66	3719	1	0	1	1041.82	2081.63	2	2080.98	0.6447	0	104.15	4.7e-08	K	NVMLLPVGSADDGAHSQNEK	L			501.1898.1898.2.dta
501	sp|Q96KP4|CNDP2_HUMAN	Cytosolic non-specific dipeptidase OS=Homo sapiens GN=CNDP2 PE=1 SV=2	476	53187	11	9	8	6	20.2	5.66	3732	1	0	1	700.182	2097.52	3	2096.98	0.5451	0	55.61	0.003	K	NVMLLPVGSADDGAHSQNEK	L	Oxidation (M)	0.00200000000000000000.0	501.1798.1798.3.dta
501	sp|Q96KP4|CNDP2_HUMAN	Cytosolic non-specific dipeptidase OS=Homo sapiens GN=CNDP2 PE=1 SV=2	476	53187	11	9	8	6	20.2	5.66	3733	1	0	1	1049.8	2097.59	2	2096.98	0.6118	0	64.54	0.00039	K	NVMLLPVGSADDGAHSQNEK	L	Oxidation (M)	0.00200000000000000000.0	501.1791.1791.2.dta
501	sp|P05091|ALDH2_HUMAN	Aldehyde dehydrogenase, mitochondrial OS=Homo sapiens GN=ALDH2 PE=1 SV=2	380	56859	8	5	8	5	14.1	6.63	1412	1	0	1	816.571	815.564	1	815.475	0.0885	0	35.79	0.36	R	VTLELGGK	S			501.1758.1758.1.dta
501	sp|P05091|ALDH2_HUMAN	Aldehyde dehydrogenase, mitochondrial OS=Homo sapiens GN=ALDH2 PE=1 SV=2	380	56859	8	5	8	5	14.1	6.63	1778	1	0	1	490.134	978.253	2	977.555	0.6981	0	46.32	0.032	K	ILGYINTGK	Q			501.1812.1812.2.dta
501	sp|P05091|ALDH2_HUMAN	Aldehyde dehydrogenase, mitochondrial OS=Homo sapiens GN=ALDH2 PE=1 SV=2	380	56859	8	5	8	5	14.1	6.63	2040	1	0	1	553.913	1105.81	2	1105.65	0.1621	1	42.05	0.086	K	KILGYINTGK	Q			501.1695.1695.2.dta
501	sp|P05091|ALDH2_HUMAN	Aldehyde dehydrogenase, mitochondrial OS=Homo sapiens GN=ALDH2 PE=1 SV=2	380	56859	8	5	8	5	14.1	6.63	2177	1	0	1	593.993	1185.97	2	1185.67	0.2991	0	58.79	0.0021	R	VIQVAAGSSNLK	R			501.1598.1598.2.dta
501	sp|P05091|ALDH2_HUMAN	Aldehyde dehydrogenase, mitochondrial OS=Homo sapiens GN=ALDH2 PE=1 SV=2	380	56859	8	5	8	5	14.1	6.63	2541	1	0	1	672.752	1343.49	2	1341.77	1.7158	1	52.07	0.0084	R	VIQVAAGSSNLKR	V			501.1483.1483.2.dta
501	sp|P05091|ALDH2_HUMAN	Aldehyde dehydrogenase, mitochondrial OS=Homo sapiens GN=ALDH2 PE=1 SV=2	380	56859	8	5	8	5	14.1	6.63	2670	1	0	1	702.944	1403.87	2	1402.75	1.1208	0	54.7	0.0043	K	EEIFGPVMQILK	F			501.2480.2480.2.dta
501	sp|P05091|ALDH2_HUMAN	Aldehyde dehydrogenase, mitochondrial OS=Homo sapiens GN=ALDH2 PE=1 SV=2	380	56859	8	5	8	5	14.1	6.63	2891	1	0	1	753.863	1505.71	2	1505.7	0.011	0	52.63	0.0098	K	TEQGPQVDETQFK	K			501.1642.1642.2.dta
501	sp|P05091|ALDH2_HUMAN	Aldehyde dehydrogenase, mitochondrial OS=Homo sapiens GN=ALDH2 PE=1 SV=2	380	56859	8	5	8	5	14.1	6.63	3445	1	0	1	922.639	1843.26	2	1843.05	0.2174	0	40.25	0.12	K	VAEQTPLTALYVANLIK	E			501.2508.2508.2.dta
501	sp|Q71U36|TBA1A_HUMAN	Tubulin alpha-1A chain OS=Homo sapiens GN=TUBA1A PE=1 SV=1	343	50788	7	4	6	4	19.7	4.94	2313	1	0	0	625.325	1248.63	2	1248.55	0.0893	0	41.94	0.068	K	YMACCLLYR	G			501.2035.2035.2.dta
501	sp|Q71U36|TBA1A_HUMAN	Tubulin alpha-1A chain OS=Homo sapiens GN=TUBA1A PE=1 SV=1	343	50788	7	4	6	4	19.7	4.94	3067	1	0	1	800.039	1598.06	2	1597.76	0.3039	0	63.63	0.00051	R	TIQFVDWCPTGFK	V			501.2336.2336.2.dta
501	sp|Q71U36|TBA1A_HUMAN	Tubulin alpha-1A chain OS=Homo sapiens GN=TUBA1A PE=1 SV=1	343	50788	7	4	6	4	19.7	4.94	3228	1	0	0	568.361	1702.06	3	1700.9	1.1621	0	30.3	1	R	AVFVDLEPTVIDEVR	T			501.2342.2342.3.dta
501	sp|Q71U36|TBA1A_HUMAN	Tubulin alpha-1A chain OS=Homo sapiens GN=TUBA1A PE=1 SV=1	343	50788	7	4	6	4	19.7	4.94	3229	1	0	0	852.243	1702.47	2	1700.9	1.5723	0	67.82	0.00021	R	AVFVDLEPTVIDEVR	T			501.2338.2338.2.dta
501	sp|Q71U36|TBA1A_HUMAN	Tubulin alpha-1A chain OS=Homo sapiens GN=TUBA1A PE=1 SV=1	343	50788	7	4	6	4	19.7	4.94	3259	1	0	0	860.472	1718.93	2	1717.87	1.0551	0	37.52	0.17	R	NLDIERPTYTNLNR	L			501.1802.1802.2.dta
501	sp|Q71U36|TBA1A_HUMAN	Tubulin alpha-1A chain OS=Homo sapiens GN=TUBA1A PE=1 SV=1	343	50788	7	4	6	4	19.7	4.94	3419	1	0	0	913.397	1824.78	2	1823.98	0.8017	0	48.87	0.012	K	VGINYQPPTVVPGGDLAK	V			501.2014.2014.2.dta
501	sp|Q71U36|TBA1A_HUMAN	Tubulin alpha-1A chain OS=Homo sapiens GN=TUBA1A PE=1 SV=1	343	50788	7	4	6	4	19.7	4.94	3634	1	0	0	1004.67	2007.34	2	2006.89	0.4496	0	83.3	5.2e-06	K	TIGGGDDSFNTFFSETGAGK	H			501.2267.2267.2.dta
501	sp|P06576|ATPB_HUMAN	ATP synthase subunit beta, mitochondrial OS=Homo sapiens GN=ATP5B PE=1 SV=3	270	56525	4	4	4	4	10.2	5.26	2628	1	0	1	693.578	1385.14	2	1384.7	0.4386	0	47.26	0.025	R	IMNVIGEPIDER	G			501.1995.1995.2.dta
501	sp|P06576|ATPB_HUMAN	ATP synthase subunit beta, mitochondrial OS=Homo sapiens GN=ATP5B PE=1 SV=3	270	56525	4	4	4	4	10.2	5.26	2724	1	0	1	718.601	1435.19	2	1434.75	0.441	0	82.5	7.7e-06	R	FTQAGSEVSALLGR	I			501.2154.2154.2.dta
501	sp|P06576|ATPB_HUMAN	ATP synthase subunit beta, mitochondrial OS=Homo sapiens GN=ATP5B PE=1 SV=3	270	56525	4	4	4	4	10.2	5.26	2736	1	0	1	720.721	1439.43	2	1438.78	0.6458	0	56.08	0.0031	R	VALTGLTVAEYFR	D			501.2398.2398.2.dta
501	sp|P06576|ATPB_HUMAN	ATP synthase subunit beta, mitochondrial OS=Homo sapiens GN=ATP5B PE=1 SV=3	270	56525	4	4	4	4	10.2	5.26	3070	1	0	1	801.686	1601.36	2	1600.8	0.5547	0	84.1	5.1e-06	K	VALVYGQMNEPPGAR	A			501.1891.1891.2.dta
501	sp|P12955|PEPD_HUMAN	Xaa-Pro dipeptidase OS=Homo sapiens GN=PEPD PE=1 SV=3	248	55311	5	2	5	2	11.4	5.64	2050	1	0	1	557.727	1113.44	2	1112.67	0.7683	0	62.94	0.00061	K	VPLALFALNR	Q			501.2378.2378.2.dta
501	sp|P12955|PEPD_HUMAN	Xaa-Pro dipeptidase OS=Homo sapiens GN=PEPD PE=1 SV=3	248	55311	5	2	5	2	11.4	5.64	2233	1	0	1	607.873	1213.73	2	1213.59	0.1405	0	34.03	0.44	R	LPASHATWMGK	I	Oxidation (M)	0.00000000200.0	501.1474.1474.2.dta
501	sp|P12955|PEPD_HUMAN	Xaa-Pro dipeptidase OS=Homo sapiens GN=PEPD PE=1 SV=3	248	55311	5	2	5	2	11.4	5.64	3087	1	0	1	807.017	1612.02	2	1611.66	0.362	0	79.7	1.2e-05	R	TVEEIEACMAGCDK	A			501.1943.1943.2.dta
501	sp|P12955|PEPD_HUMAN	Xaa-Pro dipeptidase OS=Homo sapiens GN=PEPD PE=1 SV=3	248	55311	5	2	5	2	11.4	5.64	3683	1	0	1	685.427	2053.26	3	2052.06	1.1998	0	41.82	0.068	K	NPAVQAGSIVVLQGGEETQR	Y			501.1952.1952.3.dta
501	sp|P12955|PEPD_HUMAN	Xaa-Pro dipeptidase OS=Homo sapiens GN=PEPD PE=1 SV=3	248	55311	5	2	5	2	11.4	5.64	3806	1	0	1	728.154	2181.44	3	2180.15	1.2867	1	35.04	0.31	R	KNPAVQAGSIVVLQGGEETQR	Y			501.1816.1816.3.dta
501	sp|P55795|HNRH2_HUMAN	Heterogeneous nuclear ribonucleoprotein H2 OS=Homo sapiens GN=HNRNPH2 PE=1 SV=1	232	49517	4	2	4	2	12.7	5.89	2451	1	1	1	654.658	1307.3	2	1306.62	0.6789	0	41.59	0.099	K	SNSVEMDWVLK	H			501.2198.2198.2.dta
501	sp|P55795|HNRH2_HUMAN	Heterogeneous nuclear ribonucleoprotein H2 OS=Homo sapiens GN=HNRNPH2 PE=1 SV=1	232	49517	4	2	4	2	12.7	5.89	2930	2	1	1	762.583	1523.15	2	1522.65	0.4962	0	35.5	0.45	R	GLPWSCSADEVMR	F	Oxidation (M)	0.0000000000020.0	501.1970.1970.2.dta
501	sp|P55795|HNRH2_HUMAN	Heterogeneous nuclear ribonucleoprotein H2 OS=Homo sapiens GN=HNRNPH2 PE=1 SV=1	232	49517	4	2	4	2	12.7	5.89	3200	1	1	0	843.204	1684.39	2	1683.76	0.6337	0	88.42	1.8e-06	K	HTGPNSPDTANDGFVR	L			501.1510.1510.2.dta
501	sp|P55795|HNRH2_HUMAN	Heterogeneous nuclear ribonucleoprotein H2 OS=Homo sapiens GN=HNRNPH2 PE=1 SV=1	232	49517	4	2	4	2	12.7	5.89	3442	1	1	0	921.82	1841.62	2	1840.88	0.7404	0	69.4	0.00014	R	STGEAFVQFASQEIAEK	A			501.2298.2298.2.dta
501	sp|Q9GZM7|TINAL_HUMAN	Tubulointerstitial nephritis antigen-like OS=Homo sapiens GN=TINAGL1 PE=1 SV=1	232	53721	5	3	5	3	12.8	6.54	2134	1	0	1	582.763	1163.51	2	1162.59	0.9183	0	45.62	0.033	R	LDGAWWFLR	R			501.2560.2560.2.dta
501	sp|Q9GZM7|TINAL_HUMAN	Tubulointerstitial nephritis antigen-like OS=Homo sapiens GN=TINAGL1 PE=1 SV=1	232	53721	5	3	5	3	12.8	6.54	2717	1	0	1	716.351	1430.69	2	1430.54	0.1499	0	49.45	0.012	R	YCQEQDLCCR	G			501.1486.1486.2.dta
501	sp|Q9GZM7|TINAL_HUMAN	Tubulointerstitial nephritis antigen-like OS=Homo sapiens GN=TINAGL1 PE=1 SV=1	232	53721	5	3	5	3	12.8	6.54	2719	1	0	1	716.67	1431.33	2	1429.68	1.6421	0	71.99	9.3e-05	K	ITGWGEETLPDGR	T			501.1967.1967.2.dta
501	sp|Q9GZM7|TINAL_HUMAN	Tubulointerstitial nephritis antigen-like OS=Homo sapiens GN=TINAGL1 PE=1 SV=1	232	53721	5	3	5	3	12.8	6.54	2836	1	0	1	741.458	1480.9	2	1479.66	1.2453	0	32.39	0.65	R	GVVSDHCYPFSGR	E			501.1740.1740.2.dta
501	sp|Q9GZM7|TINAL_HUMAN	Tubulointerstitial nephritis antigen-like OS=Homo sapiens GN=TINAGL1 PE=1 SV=1	232	53721	5	3	5	3	12.8	6.54	3302	1	0	1	876.818	1751.62	2	1750.79	0.8357	0	38.62	0.17	K	YWTAANSWGPAWGER	G			501.2272.2272.2.dta
501	sp|P23381|SYWC_HUMAN	Tryptophan--tRNA ligase, cytoplasmic OS=Homo sapiens GN=WARS PE=1 SV=2	222	53474	3	3	3	3	9.6	5.83	2671	1	0	1	703.082	1404.15	2	1403.69	0.4596	1	60.16	0.0015	K	AGNASKDEIDSAVK	M			501.1394.1394.2.dta
501	sp|P23381|SYWC_HUMAN	Tryptophan--tRNA ligase, cytoplasmic OS=Homo sapiens GN=WARS PE=1 SV=2	222	53474	3	3	3	3	9.6	5.83	2905	1	0	1	757.48	1512.95	2	1512.75	0.1965	1	79.51	1.2e-05	K	DYTSGAMLTGELKK	A			501.1851.1851.2.dta
501	sp|P23381|SYWC_HUMAN	Tryptophan--tRNA ligase, cytoplasmic OS=Homo sapiens GN=WARS PE=1 SV=2	222	53474	3	3	3	3	9.6	5.83	3358	1	0	1	893.264	1784.51	2	1783.83	0.684	0	84.65	4.3e-06	K	MSASDPNSSIFLTDTAK	Q			501.2004.2004.2.dta
501	sp|P49189|AL9A1_HUMAN	4-trimethylaminobutyraldehyde dehydrogenase OS=Homo sapiens GN=ALDH9A1 PE=1 SV=3	214	54679	4	3	4	3	10.5	5.69	2224	1	0	1	606.749	1211.48	2	1211.59	-0.102	0	47.76	0.017	R	VIATFTCSGEK	E			501.1678.1678.2.dta
501	sp|P49189|AL9A1_HUMAN	4-trimethylaminobutyraldehyde dehydrogenase OS=Homo sapiens GN=ALDH9A1 PE=1 SV=3	214	54679	4	3	4	3	10.5	5.69	2225	1	0	1	404.952	1211.84	3	1210.73	1.1072	0	36.46	0.26	K	GIKPVTLELGGK	S			501.1814.1814.3.dta
501	sp|P49189|AL9A1_HUMAN	4-trimethylaminobutyraldehyde dehydrogenase OS=Homo sapiens GN=ALDH9A1 PE=1 SV=3	214	54679	4	3	4	3	10.5	5.69	2969	1	0	1	771.229	1540.44	2	1539.77	0.6745	0	72.98	6.9e-05	R	ANDTTFGLAAGVFTR	D			501.2270.2270.2.dta
501	sp|P49189|AL9A1_HUMAN	4-trimethylaminobutyraldehyde dehydrogenase OS=Homo sapiens GN=ALDH9A1 PE=1 SV=3	214	54679	4	3	4	3	10.5	5.69	3009	1	0	1	781.799	1561.58	2	1560.75	0.8332	0	62.13	0.00074	K	VLCGGDIYVPEDPK	L			501.1904.1904.2.dta
501	sp|Q13228|SBP1_HUMAN	Selenium-binding protein 1 OS=Homo sapiens GN=SELENBP1 PE=1 SV=2	200	52928	4	2	4	2	10	5.93	1914	1	0	1	1034.58	1033.57	1	1033.52	0.0454	0	31.71	0.78	K	QFYPDLIR	E	Gln->pyro-Glu (N-term Q)	1.00000000.0	501.2438.2438.1.dta
501	sp|Q13228|SBP1_HUMAN	Selenium-binding protein 1 OS=Homo sapiens GN=SELENBP1 PE=1 SV=2	200	52928	4	2	4	2	10	5.93	2009	1	0	1	542.896	1083.78	2	1083.67	0.1117	0	46.67	0.026	K	LVLPSLISSR	I			501.2212.2212.2.dta
501	sp|Q13228|SBP1_HUMAN	Selenium-binding protein 1 OS=Homo sapiens GN=SELENBP1 PE=1 SV=2	200	52928	4	2	4	2	10	5.93	2277	1	0	1	617.735	1233.46	2	1232.64	0.8157	0	40.44	0.12	R	IYVVDVGSEPR	A			501.1899.1899.2.dta
501	sp|Q13228|SBP1_HUMAN	Selenium-binding protein 1 OS=Homo sapiens GN=SELENBP1 PE=1 SV=2	200	52928	4	2	4	2	10	5.93	3516	1	0	1	953.818	1905.62	2	1904.9	0.7205	0	83.35	6.3e-06	R	NTGTEAPDYLATVDVDPK	S			501.2031.2031.2.dta
501	sp|P30101|PDIA3_HUMAN	Protein disulfide-isomerase A3 OS=Homo sapiens GN=PDIA3 PE=1 SV=4	177	57146	4	3	4	3	9.9	5.98	2536	1	0	1	671.595	1341.17	2	1340.68	0.4984	0	45.19	0.042	R	GFPTIYFSPANK	K			501.2192.2192.2.dta
501	sp|P30101|PDIA3_HUMAN	Protein disulfide-isomerase A3 OS=Homo sapiens GN=PDIA3 PE=1 SV=4	177	57146	4	3	4	3	9.9	5.98	2600	1	0	1	686.174	1370.33	2	1369.69	0.6459	0	52.17	0.0082	R	ELSDFISYLQR	E			501.2414.2414.2.dta
501	sp|P30101|PDIA3_HUMAN	Protein disulfide-isomerase A3 OS=Homo sapiens GN=PDIA3 PE=1 SV=4	177	57146	4	3	4	3	9.9	5.98	2650	1	0	1	699.431	1396.85	2	1396.57	0.2767	0	32.42	0.64	K	VDCTANTNTCNK	Y			501.1150.1150.2.dta
501	sp|P30101|PDIA3_HUMAN	Protein disulfide-isomerase A3 OS=Homo sapiens GN=PDIA3 PE=1 SV=4	177	57146	4	3	4	3	9.9	5.98	3169	1	0	1	833.301	1664.59	2	1663.75	0.8365	0	47.55	0.025	K	MDATANDVPSPYEVR	G			501.1839.1839.2.dta
501	sp|P12081|SYHC_HUMAN	Histidine--tRNA ligase, cytoplasmic OS=Homo sapiens GN=HARS PE=1 SV=2	155	57944	3	2	3	2	7.5	5.72	2269	2	0	1	615.693	1229.37	2	1229.67	-0.2937	0	40.69	0.12	K	LVSELWDAGIK	A			501.2186.2186.2.dta
501	sp|P12081|SYHC_HUMAN	Histidine--tRNA ligase, cytoplasmic OS=Homo sapiens GN=HARS PE=1 SV=2	155	57944	3	2	3	2	7.5	5.72	2606	1	0	1	688.876	1375.74	2	1374.74	1.0014	0	77.65	1.9e-05	R	TTETQVLVASAQK	K			501.1722.1722.2.dta
501	sp|P12081|SYHC_HUMAN	Histidine--tRNA ligase, cytoplasmic OS=Homo sapiens GN=HARS PE=1 SV=2	155	57944	3	2	3	2	7.5	5.72	2991	1	0	1	777.809	1553.6	2	1553.81	-0.2053	0	44.09	0.044	R	HGAEVIDTPVFELK	E			501.2083.2083.2.dta
501	sp|P05156|CFAI_HUMAN	Complement factor I OS=Homo sapiens GN=CFI PE=1 SV=2	141	68102	2	2	2	2	4.5	7.72	2618	1	0	1	692.47	1382.92	2	1383.66	-0.7382	0	68.48	0.00017	K	HGNTDSEGIVEVK	L			501.1468.1468.2.dta
501	sp|P05156|CFAI_HUMAN	Complement factor I OS=Homo sapiens GN=CFI PE=1 SV=2	141	68102	2	2	2	2	4.5	7.72	2776	1	0	1	729.128	1456.24	2	1455.69	0.5503	0	74.87	5.1e-05	R	GLETSLAECTFTK	R			501.2003.2003.2.dta
576	sp|P31930|QCR1_HUMAN	Cytochrome b-c1 complex subunit 1, mitochondrial OS=Homo sapiens GN=UQCRC1 PE=1 SV=3	431	53297	10	9	8	7	21.9	5.94	1467	1	1	1	405.541	809.068	2	808.408	0.6597	0	42.05	0.08	R	FTGSEIR	H			576.1557.1557.2.dta
576	sp|P31930|QCR1_HUMAN	Cytochrome b-c1 complex subunit 1, mitochondrial OS=Homo sapiens GN=UQCRC1 PE=1 SV=3	431	53297	10	9	8	7	21.9	5.94	1986	1	1	1	529.966	1057.92	2	1057.58	0.3399	0	45.11	0.051	R	IAEVDASVVR	E			576.1725.1725.2.dta
576	sp|P31930|QCR1_HUMAN	Cytochrome b-c1 complex subunit 1, mitochondrial OS=Homo sapiens GN=UQCRC1 PE=1 SV=3	431	53297	10	9	8	7	21.9	5.94	2307	1	1	1	628.275	1254.53	2	1255.67	-1.1324	1	44.62	0.044	R	RIPLAEWESR	I			576.1992.1992.2.dta
576	sp|P31930|QCR1_HUMAN	Cytochrome b-c1 complex subunit 1, mitochondrial OS=Homo sapiens GN=UQCRC1 PE=1 SV=3	431	53297	10	9	8	7	21.9	5.94	2449	1	1	1	662.591	1323.17	2	1322.61	0.5542	0	54.97	0.0045	R	LCTSATESEVAR	G			576.1576.1576.2.dta
576	sp|P31930|QCR1_HUMAN	Cytochrome b-c1 complex subunit 1, mitochondrial OS=Homo sapiens GN=UQCRC1 PE=1 SV=3	431	53297	10	9	8	7	21.9	5.94	2644	1	1	1	721.182	1440.35	2	1439.69	0.6554	0	58.83	0.0017	R	ADLTEYLSTHYK	A			576.2088.2088.2.dta
576	sp|P31930|QCR1_HUMAN	Cytochrome b-c1 complex subunit 1, mitochondrial OS=Homo sapiens GN=UQCRC1 PE=1 SV=3	431	53297	10	9	8	7	21.9	5.94	3011	1	1	1	841.584	1681.15	2	1679.76	1.3965	0	58.67	0.0018	K	EVESMGAHLNAYSTR	E	Oxidation (M)	0.000020000000000.0	576.1582.1582.2.dta
576	sp|P31930|QCR1_HUMAN	Cytochrome b-c1 complex subunit 1, mitochondrial OS=Homo sapiens GN=UQCRC1 PE=1 SV=3	431	53297	10	9	8	7	21.9	5.94	3423	1	1	1	1027.87	2053.72	2	2052.99	0.7336	0	74.44	4e-05	R	NALVSHLDGTTPVCEDIGR	S			576.1965.1965.2.dta
576	sp|P31930|QCR1_HUMAN	Cytochrome b-c1 complex subunit 1, mitochondrial OS=Homo sapiens GN=UQCRC1 PE=1 SV=3	431	53297	10	9	8	7	21.9	5.94	3449	1	1	1	1046.89	2091.76	2	2091.11	0.6488	0	60.98	0.00092	R	MVLAAAGGVEHQQLLDLAQK	H			576.2142.2142.2.dta
576	sp|P31930|QCR1_HUMAN	Cytochrome b-c1 complex subunit 1, mitochondrial OS=Homo sapiens GN=UQCRC1 PE=1 SV=3	431	53297	10	9	8	7	21.9	5.94	3451	1	1	1	698.447	2092.32	3	2091.11	1.2048	0	60.31	0.0011	R	MVLAAAGGVEHQQLLDLAQK	H			576.2152.2152.3.dta
576	sp|P31930|QCR1_HUMAN	Cytochrome b-c1 complex subunit 1, mitochondrial OS=Homo sapiens GN=UQCRC1 PE=1 SV=3	431	53297	10	9	8	7	21.9	5.94	3462	1	1	1	1054.85	2107.68	2	2107.11	0.5659	0	58.73	0.0016	R	MVLAAAGGVEHQQLLDLAQK	H	Oxidation (M)	0.20000000000000000000.0	576.2061.2061.2.dta
576	sp|Q92597|NDRG1_HUMAN	Protein NDRG1 OS=Homo sapiens GN=NDRG1 PE=1 SV=1	303	43264	5	5	5	5	21.8	5.49	2860	1	0	1	786.811	1571.61	2	1571.74	-0.1357	0	66.08	0.00028	K	MADCGGLPQISQPAK	L			576.1865.1865.2.dta
576	sp|Q92597|NDRG1_HUMAN	Protein NDRG1 OS=Homo sapiens GN=NDRG1 PE=1 SV=1	303	43264	5	5	5	5	21.8	5.49	2876	1	0	1	791.742	1581.47	2	1579.84	1.6294	0	69.92	0.00013	K	SIIGMGTGAGAYILTR	F			576.2325.2325.2.dta
576	sp|Q92597|NDRG1_HUMAN	Protein NDRG1 OS=Homo sapiens GN=NDRG1 PE=1 SV=1	303	43264	5	5	5	5	21.8	5.49	3071	1	0	1	861.145	1720.28	2	1719.79	0.487	0	54.56	0.0046	K	EEMQSNVEVVHTYR	Q			576.1713.1713.2.dta
576	sp|Q92597|NDRG1_HUMAN	Protein NDRG1 OS=Homo sapiens GN=NDRG1 PE=1 SV=1	303	43264	5	5	5	5	21.8	5.49	3219	1	0	1	922.104	1842.19	2	1841.94	0.2482	0	63.46	0.00052	R	EMQDVDLAEVKPLVEK	G			576.2078.2078.2.dta
576	sp|Q92597|NDRG1_HUMAN	Protein NDRG1 OS=Homo sapiens GN=NDRG1 PE=1 SV=1	303	43264	5	5	5	5	21.8	5.49	3609	1	0	1	792.77	2375.29	3	2375.11	0.1774	0	55.27	0.0028	R	SHTSEGAHLDITPNSGAAGNSAGPK	S			576.1588.1588.3.dta
576	sp|P36955|PEDF_HUMAN	Pigment epithelium-derived factor OS=Homo sapiens GN=SERPINF1 PE=1 SV=4	272	46454	5	4	5	4	12.4	5.97	1620	1	1	1	428.216	854.418	2	854.461	-0.0434	0	30.88	0.73	R	TESIIHR	A			576.1440.1440.2.dta
576	sp|P36955|PEDF_HUMAN	Pigment epithelium-derived factor OS=Homo sapiens GN=SERPINF1 PE=1 SV=4	272	46454	5	4	5	4	12.4	5.97	1922	1	1	1	513.319	1024.62	2	1024.51	0.1162	0	42.97	0.05	K	LSYEGEVTK	S			576.1652.1652.2.dta
576	sp|P36955|PEDF_HUMAN	Pigment epithelium-derived factor OS=Homo sapiens GN=SERPINF1 PE=1 SV=4	272	46454	5	4	5	4	12.4	5.97	1981	1	1	1	528.645	1055.28	2	1054.64	0.637	0	50.57	0.012	K	TVQAVLTVPK	L			576.1901.1901.2.dta
576	sp|P36955|PEDF_HUMAN	Pigment epithelium-derived factor OS=Homo sapiens GN=SERPINF1 PE=1 SV=4	272	46454	5	4	5	4	12.4	5.97	2770	1	1	1	759.73	1517.44	2	1515.67	1.772	0	83.64	7.2e-06	K	TSLEDFYLDEER	T			576.2256.2256.2.dta
576	sp|P36955|PEDF_HUMAN	Pigment epithelium-derived factor OS=Homo sapiens GN=SERPINF1 PE=1 SV=4	272	46454	5	4	5	4	12.4	5.97	2842	1	1	1	781.173	1560.33	2	1558.78	1.5539	0	63.97	0.00061	K	LAAAVSNFGYDLYR	V			576.2252.2252.2.dta
576	sp|P07437|TBB5_HUMAN	Tubulin beta chain OS=Homo sapiens GN=TUBB PE=1 SV=2	271	50095	5	4	5	4	11.9	4.78	2090	1	0	1	565.772	1129.53	2	1129.59	-0.0591	0	43.78	0.048	R	FPGQLNADLR	K			576.1980.1980.2.dta
576	sp|P07437|TBB5_HUMAN	Tubulin beta chain OS=Homo sapiens GN=TUBB PE=1 SV=2	271	50095	5	4	5	4	11.9	4.78	2254	1	0	1	615.325	1228.64	2	1228.59	0.0446	0	71.27	8.4e-05	R	ISEQFTAMFR	R			576.2269.2269.2.dta
576	sp|P07437|TBB5_HUMAN	Tubulin beta chain OS=Homo sapiens GN=TUBB PE=1 SV=2	271	50095	5	4	5	4	11.9	4.78	2658	1	0	1	723.989	1445.96	2	1445.68	0.2816	0	61.27	0.00099	K	EVDEQMLNVQNK	N			576.1825.1825.2.dta
576	sp|P07437|TBB5_HUMAN	Tubulin beta chain OS=Homo sapiens GN=TUBB PE=1 SV=2	271	50095	5	4	5	4	11.9	4.78	2919	1	0	1	808.876	1615.74	2	1614.83	0.9081	0	59.5	0.0012	R	AILVDLEPGTMDSVR	S			576.2277.2277.2.dta
576	sp|P07437|TBB5_HUMAN	Tubulin beta chain OS=Homo sapiens GN=TUBB PE=1 SV=2	271	50095	5	4	5	4	11.9	4.78	3497	1	0	1	723.989	2168.95	3	2168	0.9431	2	40.09	0.085	R	GRMSMKEVDEQMLNVQNK	N	2 Oxidation (M)	0.002020000000000000.0	576.1825.1825.3.dta
576	sp|P60228|EIF3E_HUMAN	Eukaryotic translation initiation factor 3 subunit E OS=Homo sapiens GN=EIF3E PE=1 SV=1	237	52587	6	4	5	4	13.7	5.71	2078	1	0	1	563.142	1124.27	2	1122.63	1.6414	0	34.21	0.54	R	YLTTAVITNK	D			576.1848.1848.2.dta
576	sp|P60228|EIF3E_HUMAN	Eukaryotic translation initiation factor 3 subunit E OS=Homo sapiens GN=EIF3E PE=1 SV=1	237	52587	6	4	5	4	13.7	5.71	2140	1	0	1	582.737	1163.46	2	1163.57	-0.108	0	50.95	0.01	R	SQMLAMNIEK	K			576.1960.1960.2.dta
576	sp|P60228|EIF3E_HUMAN	Eukaryotic translation initiation factor 3 subunit E OS=Homo sapiens GN=EIF3E PE=1 SV=1	237	52587	6	4	5	4	13.7	5.71	2260	1	0	1	616.995	1231.98	2	1231.61	0.3699	0	48.98	0.019	R	LFIFETFCR	I			576.2524.2524.2.dta
576	sp|P60228|EIF3E_HUMAN	Eukaryotic translation initiation factor 3 subunit E OS=Homo sapiens GN=EIF3E PE=1 SV=1	237	52587	6	4	5	4	13.7	5.71	2613	1	0	1	707.627	1413.24	2	1412.7	0.5338	0	56.37	0.003	K	NLYSDDIPHALR	E			576.1982.1982.2.dta
576	sp|P60228|EIF3E_HUMAN	Eukaryotic translation initiation factor 3 subunit E OS=Homo sapiens GN=EIF3E PE=1 SV=1	237	52587	6	4	5	4	13.7	5.71	2616	1	0	1	472.43	1414.27	3	1412.7	1.5649	0	34.45	0.47	K	NLYSDDIPHALR	E			576.1972.1972.3.dta
576	sp|P60228|EIF3E_HUMAN	Eukaryotic translation initiation factor 3 subunit E OS=Homo sapiens GN=EIF3E PE=1 SV=1	237	52587	6	4	5	4	13.7	5.71	3513	1	0	1	734.198	2199.57	3	2198.12	1.4574	0	51.32	0.0096	K	LGHVVMGNNAVSPYQQVIEK	T	Oxidation (M)	0.00000200000000000000.0	576.1870.1870.3.dta
576	sp|P39656|OST48_HUMAN	Dolichyl-diphosphooligosaccharide--protein glycosyltransferase 48 kDa subunit OS=Homo sapiens GN=DDOST PE=1 SV=4	231	50940	4	4	4	4	10.3	6.09	2146	1	0	1	585.472	1168.93	2	1168.69	0.2371	0	74.92	4.9e-05	K	NTLLIAGLQAR	N			576.2180.2180.2.dta
576	sp|P39656|OST48_HUMAN	Dolichyl-diphosphooligosaccharide--protein glycosyltransferase 48 kDa subunit OS=Homo sapiens GN=DDOST PE=1 SV=4	231	50940	4	4	4	4	10.3	6.09	2349	1	0	1	636.164	1270.31	2	1268.75	1.5674	0	47.19	0.027	R	TLVLLDNLNVR	E			576.2352.2352.2.dta
576	sp|P39656|OST48_HUMAN	Dolichyl-diphosphooligosaccharide--protein glycosyltransferase 48 kDa subunit OS=Homo sapiens GN=DDOST PE=1 SV=4	231	50940	4	4	4	4	10.3	6.09	2426	1	0	1	656.653	1311.29	2	1311.69	-0.3947	0	49.74	0.014	K	LPDVYGVFQFK	V			576.2466.2466.2.dta
576	sp|P39656|OST48_HUMAN	Dolichyl-diphosphooligosaccharide--protein glycosyltransferase 48 kDa subunit OS=Homo sapiens GN=DDOST PE=1 SV=4	231	50940	4	4	4	4	10.3	6.09	2953	1	0	1	821.563	1641.11	2	1640.69	0.4233	0	59.54	0.0014	R	ELGSECGIEFDEEK	T			576.1974.1974.2.dta
576	sp|Q13838|DX39B_HUMAN	Spliceosome RNA helicase DDX39B OS=Homo sapiens GN=DDX39B PE=1 SV=1	216	49416	5	2	5	2	12.6	5.44	1726	1	0	1	453.723	905.431	2	905.461	-0.03	0	30.24	1.1	R	DVQEIFR	M			576.2024.2024.2.dta
576	sp|Q13838|DX39B_HUMAN	Spliceosome RNA helicase DDX39B OS=Homo sapiens GN=DDX39B PE=1 SV=1	216	49416	5	2	5	2	12.6	5.44	2040	1	0	1	552.635	1103.26	2	1102.65	0.6058	0	64.99	0.00057	R	ILVATNLFGR	G			576.2288.2288.2.dta
576	sp|Q13838|DX39B_HUMAN	Spliceosome RNA helicase DDX39B OS=Homo sapiens GN=DDX39B PE=1 SV=1	216	49416	5	2	5	2	12.6	5.44	2099	1	0	1	569.741	1137.47	2	1136.66	0.8075	0	34.05	0.45	K	VAVFFGGLSIK	K			576.2428.2428.2.dta
576	sp|Q13838|DX39B_HUMAN	Spliceosome RNA helicase DDX39B OS=Homo sapiens GN=DDX39B PE=1 SV=1	216	49416	5	2	5	2	12.6	5.44	2415	1	0	1	653.823	1305.63	2	1305.66	-0.0294	0	36.07	0.26	K	NCPHIVVGTPGR	I			576.1617.1617.2.dta
576	sp|Q13838|DX39B_HUMAN	Spliceosome RNA helicase DDX39B OS=Homo sapiens GN=DDX39B PE=1 SV=1	216	49416	5	2	5	2	12.6	5.44	2717	1	0	1	741.015	1480.01	2	1478.73	1.2894	0	50.32	0.012	K	GLAITFVSDENDAK	I			576.2132.2132.2.dta
576	sp|P02679|FIBG_HUMAN	Fibrinogen gamma chain OS=Homo sapiens GN=FGG PE=1 SV=3	186	52106	4	2	4	2	9.1	5.37	2065	1	0	1	559.57	1117.13	2	1116.52	0.6059	0	41.84	0.1	R	VELEDWNGR	T			576.1956.1956.2.dta
576	sp|P02679|FIBG_HUMAN	Fibrinogen gamma chain OS=Homo sapiens GN=FGG PE=1 SV=3	186	52106	4	2	4	2	9.1	5.37	2183	1	0	1	597.701	1193.39	2	1193.48	-0.0927	0	40.26	0.12	R	DNCCILDER	F			576.1821.1821.2.dta
576	sp|P02679|FIBG_HUMAN	Fibrinogen gamma chain OS=Homo sapiens GN=FGG PE=1 SV=3	186	52106	4	2	4	2	9.1	5.37	2388	1	0	1	647.39	1292.76	2	1292.75	0.0154	0	43.59	0.045	K	QSGLYFIKPLK	A			576.2082.2082.2.dta
576	sp|P02679|FIBG_HUMAN	Fibrinogen gamma chain OS=Homo sapiens GN=FGG PE=1 SV=3	186	52106	4	2	4	2	9.1	5.37	2764	1	0	1	758.13	1514.24	2	1512.72	1.5238	0	60.12	0.0013	R	YLQEIYNSNNQK	I			576.1793.1793.2.dta
576	sp|P35998|PRS7_HUMAN	26S protease regulatory subunit 7 OS=Homo sapiens GN=PSMC2 PE=1 SV=3	153	49002	3	3	3	3	7.6	5.71	1815	1	0	1	486.725	971.436	2	971.565	-0.1295	0	44.17	0.047	R	VIGSELVQK	Y			576.1761.1761.2.dta
576	sp|P35998|PRS7_HUMAN	26S protease regulatory subunit 7 OS=Homo sapiens GN=PSMC2 PE=1 SV=3	153	49002	3	3	3	3	7.6	5.71	2461	1	0	1	664.811	1327.61	2	1327.7	-0.0905	0	55.01	0.0044	K	QVEDDIQQLLK	K			576.2257.2257.2.dta
576	sp|P35998|PRS7_HUMAN	26S protease regulatory subunit 7 OS=Homo sapiens GN=PSMC2 PE=1 SV=3	153	49002	3	3	3	3	7.6	5.71	2740	1	0	1	749.74	1497.46	2	1496.79	0.6702	0	53.84	0.0067	K	QTLQSEQPLQVAR	C			576.1804.1804.2.dta
576	sp|P02768|ALBU_HUMAN	Serum albumin OS=Homo sapiens GN=ALB PE=1 SV=2	124	71317	2	2	2	2	3.9	5.92	2487	1	0	1	672.12	1342.23	2	1341.63	0.5984	0	64.37	0.00052	K	AVMDDFAAFVEK	C			576.2421.2421.2.dta
576	sp|P02768|ALBU_HUMAN	Serum albumin OS=Homo sapiens GN=ALB PE=1 SV=2	124	71317	2	2	2	2	3.9	5.92	2654	1	0	1	722.702	1443.39	2	1442.63	0.7549	0	59.26	0.0017	K	YICENQDSISSK	L			576.1580.1580.2.dta
702	sp|P61160|ARP2_HUMAN	Actin-related protein 2 OS=Homo sapiens GN=ACTR2 PE=1 SV=1	398	45017	11	7	7	6	20.6	6.3	2296	1	0	1	648.046	1294.08	2	1293.64	0.4381	0	55.39	0.0039	K	VVVCDNGTGFVK	C			702.1852.1852.2.dta
702	sp|P61160|ARP2_HUMAN	Actin-related protein 2 OS=Homo sapiens GN=ACTR2 PE=1 SV=1	398	45017	11	7	7	6	20.6	6.3	2437	1	0	1	677.317	1352.62	2	1352.74	-0.1185	0	41.46	0.076	K	ILLTEPPMNPTK	N			702.2047.2047.2.dta
702	sp|P61160|ARP2_HUMAN	Actin-related protein 2 OS=Homo sapiens GN=ACTR2 PE=1 SV=1	398	45017	11	7	7	6	20.6	6.3	2478	1	0	1	685.71	1369.4	2	1368.73	0.6726	0	54.41	0.0052	K	ILLTEPPMNPTK	N	Oxidation (M)	0.000000020000.0	702.1906.1906.2.dta
702	sp|P61160|ARP2_HUMAN	Actin-related protein 2 OS=Homo sapiens GN=ACTR2 PE=1 SV=1	398	45017	11	7	7	6	20.6	6.3	2510	1	0	1	696.109	1390.2	2	1391.65	-1.4484	0	32.45	0.77	K	HLWDYTFGPEK	L			702.2247.2247.2.dta
702	sp|P61160|ARP2_HUMAN	Actin-related protein 2 OS=Homo sapiens GN=ACTR2 PE=1 SV=1	398	45017	11	7	7	6	20.6	6.3	2515	1	0	1	697.125	1392.23	2	1391.65	0.5836	0	33.04	0.69	K	HLWDYTFGPEK	L			702.2222.2222.2.dta
702	sp|P61160|ARP2_HUMAN	Actin-related protein 2 OS=Homo sapiens GN=ACTR2 PE=1 SV=1	398	45017	11	7	7	6	20.6	6.3	2577	1	0	1	712.137	1422.26	2	1421.73	0.5251	1	57.68	0.0027	R	KVVVCDNGTGFVK	C			702.1722.1722.2.dta
702	sp|P61160|ARP2_HUMAN	Actin-related protein 2 OS=Homo sapiens GN=ACTR2 PE=1 SV=1	398	45017	11	7	7	6	20.6	6.3	2961	1	0	1	822.646	1643.28	2	1642.77	0.5108	0	67.11	0.0003	K	LCYVGYNIEQEQK	L			702.2014.2014.2.dta
702	sp|P61160|ARP2_HUMAN	Actin-related protein 2 OS=Homo sapiens GN=ACTR2 PE=1 SV=1	398	45017	11	7	7	6	20.6	6.3	3125	1	0	1	876.003	1749.99	2	1750.84	-0.8463	0	55.57	0.003	R	SMLEVNYPMENGIVR	N			702.2290.2290.2.dta
702	sp|P61160|ARP2_HUMAN	Actin-related protein 2 OS=Homo sapiens GN=ACTR2 PE=1 SV=1	398	45017	11	7	7	6	20.6	6.3	3129	1	0	1	877.135	1752.26	2	1750.84	1.4175	0	51.49	0.01	R	SMLEVNYPMENGIVR	N			702.2282.2282.2.dta
702	sp|P61160|ARP2_HUMAN	Actin-related protein 2 OS=Homo sapiens GN=ACTR2 PE=1 SV=1	398	45017	11	7	7	6	20.6	6.3	3159	1	0	1	886.715	1771.41	2	1770.91	0.5062	0	76.94	2.7e-05	K	HIVLSGGSTMYPGLPSR	L			702.2032.2032.2.dta
702	sp|P61160|ARP2_HUMAN	Actin-related protein 2 OS=Homo sapiens GN=ACTR2 PE=1 SV=1	398	45017	11	7	7	6	20.6	6.3	3185	1	0	1	596.537	1786.59	3	1786.9	-0.315	0	39	0.17	K	HIVLSGGSTMYPGLPSR	L	Oxidation (M)	0.00000000020000000.0	702.1931.1931.3.dta
702	sp|Q15365|PCBP1_HUMAN	Poly(rC)-binding protein 1 OS=Homo sapiens GN=PCBP1 PE=1 SV=2	390	37987	7	7	6	6	32.6	6.66	1874	1	0	1	543.884	1085.75	2	1085.55	0.2063	0	71.22	0.00011	K	IANPVEGSSGR	Q			702.1547.1547.2.dta
702	sp|Q15365|PCBP1_HUMAN	Poly(rC)-binding protein 1 OS=Homo sapiens GN=PCBP1 PE=1 SV=2	390	37987	7	7	6	6	32.6	6.66	2610	1	0	1	722.157	1442.3	2	1441.8	0.5036	0	50.61	0.012	R	LVVPATQCGSLIGK	G			702.2016.2016.2.dta
702	sp|Q15365|PCBP1_HUMAN	Poly(rC)-binding protein 1 OS=Homo sapiens GN=PCBP1 PE=1 SV=2	390	37987	7	7	6	6	32.6	6.66	3523	1	0	0	1045.55	2089.09	2	2088.97	0.1129	0	91.34	6.1e-07	R	ESTGAQVQVAGDMLPNSTER	A			702.1980.1980.2.dta
702	sp|Q15365|PCBP1_HUMAN	Poly(rC)-binding protein 1 OS=Homo sapiens GN=PCBP1 PE=1 SV=2	390	37987	7	7	6	6	32.6	6.66	3538	1	0	0	1054.36	2106.7	2	2104.97	1.7279	0	79.38	1.4e-05	R	ESTGAQVQVAGDMLPNSTER	A	Oxidation (M)	0.00000000000020000000.0	702.1814.1814.2.dta
702	sp|Q15365|PCBP1_HUMAN	Poly(rC)-binding protein 1 OS=Homo sapiens GN=PCBP1 PE=1 SV=2	390	37987	7	7	6	6	32.6	6.66	3762	1	0	1	830.583	2488.73	3	2488.22	0.505	0	84.11	3.7e-06	K	LEEDINSSMTNSTAASRPPVTLR	L			702.1946.1946.3.dta
702	sp|Q15365|PCBP1_HUMAN	Poly(rC)-binding protein 1 OS=Homo sapiens GN=PCBP1 PE=1 SV=2	390	37987	7	7	6	6	32.6	6.66	3763	1	0	1	831.409	2491.21	3	2490.17	1.0361	0	41.45	0.049	R	VMTIPYQPMPASSPVICAGGQDR	C	Oxidation (M)	0.00000000200000000000000.0	702.2152.2152.3.dta
702	sp|Q15365|PCBP1_HUMAN	Poly(rC)-binding protein 1 OS=Homo sapiens GN=PCBP1 PE=1 SV=2	390	37987	7	7	6	6	32.6	6.66	3793	1	0	1	864.129	2589.36	3	2588.14	1.2221	0	56.75	0.0019	R	QQSHFAMMHGGTGFAGIDSSSPEVK	G	Gln->pyro-Glu (N-term Q)	1.0000000000000000000000000.0	702.2102.2102.3.dta
702	sp|P11142|HSP7C_HUMAN	Heat shock cognate 71 kDa protein OS=Homo sapiens GN=HSPA8 PE=1 SV=1	347	71082	8	5	7	5	13.2	5.37	1868	1	0	1	541.532	1081.05	2	1080.56	0.4885	0	46.58	0.028	K	LLQDFFNGK	E			702.2303.2303.2.dta
702	sp|P11142|HSP7C_HUMAN	Heat shock cognate 71 kDa protein OS=Homo sapiens GN=HSPA8 PE=1 SV=1	347	71082	8	5	7	5	13.2	5.37	2150	1	0	1	618.283	1234.55	2	1234.62	-0.0652	0	33.75	0.48	R	MVNHFIAEFK	R			702.2066.2066.2.dta
702	sp|P11142|HSP7C_HUMAN	Heat shock cognate 71 kDa protein OS=Homo sapiens GN=HSPA8 PE=1 SV=1	347	71082	8	5	7	5	13.2	5.37	2201	1	0	1	628.147	1254.28	2	1252.61	1.6701	0	50.62	0.014	R	FEELNADLFR	G			702.2342.2342.2.dta
702	sp|P11142|HSP7C_HUMAN	Heat shock cognate 71 kDa protein OS=Homo sapiens GN=HSPA8 PE=1 SV=1	347	71082	8	5	7	5	13.2	5.37	2203	1	0	1	628.218	1254.42	2	1253.56	0.8618	0	63.56	0.00063	R	FDDAVVQSDMK	H			702.1883.1883.2.dta
702	sp|P11142|HSP7C_HUMAN	Heat shock cognate 71 kDa protein OS=Homo sapiens GN=HSPA8 PE=1 SV=1	347	71082	8	5	7	5	13.2	5.37	2687	1	0	1	741.773	1481.53	2	1480.8	0.7308	0	61.48	0.0009	K	SQIHDIVLVGGSTR	I			702.1924.1924.2.dta
702	sp|P11142|HSP7C_HUMAN	Heat shock cognate 71 kDa protein OS=Homo sapiens GN=HSPA8 PE=1 SV=1	347	71082	8	5	7	5	13.2	5.37	2700	1	0	0	744.601	1487.19	2	1486.69	0.4926	0	59.17	0.0018	R	TTPSYVAFTDTER	L			702.2030.2030.2.dta
702	sp|P11142|HSP7C_HUMAN	Heat shock cognate 71 kDa protein OS=Homo sapiens GN=HSPA8 PE=1 SV=1	347	71082	8	5	7	5	13.2	5.37	3415	1	0	1	991.759	1981.5	2	1980.99	0.5123	0	37.16	0.24	K	TVTNAVVTVPAYFNDSQR	Q			702.2227.2227.2.dta
702	sp|P11142|HSP7C_HUMAN	Heat shock cognate 71 kDa protein OS=Homo sapiens GN=HSPA8 PE=1 SV=1	347	71082	8	5	7	5	13.2	5.37	3416	1	0	1	661.646	1981.92	3	1980.99	0.925	0	37.09	0.19	K	TVTNAVVTVPAYFNDSQR	Q			702.2226.2226.3.dta
702	sp|P14550|AK1A1_HUMAN	Alcohol dehydrogenase [NADP(+)] OS=Homo sapiens GN=AKR1A1 PE=1 SV=3	263	36892	7	3	6	3	24	6.32	1579	1	0	1	464.81	927.605	2	927.481	0.1232	0	35.36	0.34	K	YALSVGYR	H			702.1930.1930.2.dta
702	sp|P14550|AK1A1_HUMAN	Alcohol dehydrogenase [NADP(+)] OS=Homo sapiens GN=AKR1A1 PE=1 SV=3	263	36892	7	3	6	3	24	6.32	1916	1	0	1	558.601	1115.19	2	1114.62	0.5658	0	40.81	0.13	K	MPLIGLGTWK	S			702.2454.2454.2.dta
702	sp|P14550|AK1A1_HUMAN	Alcohol dehydrogenase [NADP(+)] OS=Homo sapiens GN=AKR1A1 PE=1 SV=3	263	36892	7	3	6	3	24	6.32	2673	1	0	1	738.953	1475.89	2	1475.66	0.2264	0	43.03	0.063	K	VFDFTFSPEEMK	Q			702.2475.2475.2.dta
702	sp|P14550|AK1A1_HUMAN	Alcohol dehydrogenase [NADP(+)] OS=Homo sapiens GN=AKR1A1 PE=1 SV=3	263	36892	7	3	6	3	24	6.32	2712	1	0	1	747.615	1493.22	2	1491.66	1.5567	0	51.82	0.0091	K	VFDFTFSPEEMK	Q	Oxidation (M)	0.000000000020.0	702.2370.2370.2.dta
702	sp|P14550|AK1A1_HUMAN	Alcohol dehydrogenase [NADP(+)] OS=Homo sapiens GN=AKR1A1 PE=1 SV=3	263	36892	7	3	6	3	24	6.32	2821	2	0	1	776.512	1551.01	2	1550.76	0.2512	0	36.48	0.29	R	GLEVTAYSPLGSSDR	A			702.2118.2118.2.dta
702	sp|P14550|AK1A1_HUMAN	Alcohol dehydrogenase [NADP(+)] OS=Homo sapiens GN=AKR1A1 PE=1 SV=3	263	36892	7	3	6	3	24	6.32	2962	1	0	1	823.37	1644.72	2	1643.69	1.0363	0	51.63	0.009	K	NADGTICYDSTHYK	E			702.1690.1690.2.dta
702	sp|P14550|AK1A1_HUMAN	Alcohol dehydrogenase [NADP(+)] OS=Homo sapiens GN=AKR1A1 PE=1 SV=3	263	36892	7	3	6	3	24	6.32	3531	1	0	1	700.943	2099.81	3	2099	0.8094	0	46.55	0.023	R	HIDCAAIYGNEPEIGEALK	E			702.2111.2111.3.dta
702	sp|Q15019|SEPT2_HUMAN	Septin-2 OS=Homo sapiens GN=SEPT2 PE=1 SV=1	256	41689	4	4	4	4	16.1	6.15	2435	1	0	1	676.965	1351.91	2	1351.7	0.2165	0	54.86	0.0042	R	ILDEIEEHNIK	I			702.1854.1854.2.dta
702	sp|Q15019|SEPT2_HUMAN	Septin-2 OS=Homo sapiens GN=SEPT2 PE=1 SV=1	256	41689	4	4	4	4	16.1	6.15	2894	1	0	1	803.213	1604.41	2	1602.81	1.6006	0	84.64	4.9e-06	R	TVQIEASTVEIEER	G			702.1995.1995.2.dta
702	sp|Q15019|SEPT2_HUMAN	Septin-2 OS=Homo sapiens GN=SEPT2 PE=1 SV=1	256	41689	4	4	4	4	16.1	6.15	3139	1	0	1	881.212	1760.41	2	1758.95	1.4573	0	65.78	0.00041	K	ASIPFSVVGSNQLIEAK	G			702.2336.2336.2.dta
702	sp|Q15019|SEPT2_HUMAN	Septin-2 OS=Homo sapiens GN=SEPT2 PE=1 SV=1	256	41689	4	4	4	4	16.1	6.15	3372	1	0	1	649.619	1945.83	3	1944.98	0.852	2	53.59	0.0053	R	KVENEDMNKDQILLEK	E			702.1767.1767.3.dta
702	sp|O43684|BUB3_HUMAN	Mitotic checkpoint protein BUB3 OS=Homo sapiens GN=BUB3 PE=1 SV=1	244	37587	5	3	5	3	17.4	6.36	1528	1	0	1	450.783	899.552	2	899.523	0.0288	0	32.5	0.68	R	VLVWDLR	N			702.2348.2348.2.dta
702	sp|O43684|BUB3_HUMAN	Mitotic checkpoint protein BUB3 OS=Homo sapiens GN=BUB3 PE=1 SV=1	244	37587	5	3	5	3	17.4	6.36	2010	1	0	1	584.132	1166.25	2	1164.56	1.6891	0	36.37	0.34	R	LYDVPANSMR	L			702.1866.1866.2.dta
702	sp|O43684|BUB3_HUMAN	Mitotic checkpoint protein BUB3 OS=Homo sapiens GN=BUB3 PE=1 SV=1	244	37587	5	3	5	3	17.4	6.36	2496	1	0	1	692.505	1383	2	1382.7	0.2917	0	61.46	0.00097	K	LNQPPEDGISSVK	F			702.1728.1728.2.dta
702	sp|O43684|BUB3_HUMAN	Mitotic checkpoint protein BUB3 OS=Homo sapiens GN=BUB3 PE=1 SV=1	244	37587	5	3	5	3	17.4	6.36	2600	1	0	1	719.617	1437.22	2	1435.64	1.5797	0	63.49	0.00059	R	TPCNAGTFSQPEK	V			702.1596.1596.2.dta
702	sp|O43684|BUB3_HUMAN	Mitotic checkpoint protein BUB3 OS=Homo sapiens GN=BUB3 PE=1 SV=1	244	37587	5	3	5	3	17.4	6.36	2854	1	0	1	788.21	1574.4	2	1572.8	1.6013	0	52.47	0.0075	R	VAVEYLDPSPEVQK	K			702.2012.2012.2.dta
702	tr|Q5K634|Q5K634_HUMAN	SCCA2/SCCA1 fusion protein isoform 1 OS=Homo sapiens PE=2 SV=1	220	44677	4	2	4	2	12.3	5.99	1461	1	1	1	432.859	863.703	2	863.475	0.2274	0	31.3	1	K	LLTEFNK	S			702.1878.1878.2.dta
702	tr|Q5K634|Q5K634_HUMAN	SCCA2/SCCA1 fusion protein isoform 1 OS=Homo sapiens PE=2 SV=1	220	44677	4	2	4	2	12.3	5.99	1743	1	1	1	511.873	1021.73	2	1021.63	0.1022	0	53.3	0.0055	R	GLVLSGVLHK	A			702.2026.2026.2.dta
702	tr|Q5K634|Q5K634_HUMAN	SCCA2/SCCA1 fusion protein isoform 1 OS=Homo sapiens PE=2 SV=1	220	44677	4	2	4	2	12.3	5.99	2596	1	1	1	718.609	1435.2	2	1433.68	1.524	0	32.45	0.78	K	INSWVESQTNEK	I			702.1836.1836.2.dta
702	tr|Q5K634|Q5K634_HUMAN	SCCA2/SCCA1 fusion protein isoform 1 OS=Homo sapiens PE=2 SV=1	220	44677	4	2	4	2	12.3	5.99	3591	1	1	1	1089.5	2176.98	2	2176.95	0.0226	0	102.76	4.5e-08	K	FYQTSVESTDFANAPEESR	K			702.2011.2011.2.dta
702	sp|Q9NR45|SIAS_HUMAN	Sialic acid synthase OS=Homo sapiens GN=NANS PE=1 SV=2	220	40738	5	3	5	3	21.2	6.29	2708	1	1	1	747.065	1492.11	2	1491.65	0.4627	0	33.38	0.65	K	QLLPCEMACNEK	L			702.1938.1938.2.dta
702	sp|Q9NR45|SIAS_HUMAN	Sialic acid synthase OS=Homo sapiens GN=NANS PE=1 SV=2	220	40738	5	3	5	3	21.2	6.29	2802	1	1	1	771.671	1541.33	2	1539.72	1.6063	0	65.62	0.00035	K	VGSGDTNNFPYLEK	T			702.2090.2090.2.dta
702	sp|Q9NR45|SIAS_HUMAN	Sialic acid synthase OS=Homo sapiens GN=NANS PE=1 SV=2	220	40738	5	3	5	3	21.2	6.29	2985	1	1	1	831.827	1661.64	2	1660.88	0.7609	0	49.34	0.014	K	IPEGTILTMDMLTVK	V			702.2572.2572.2.dta
702	sp|Q9NR45|SIAS_HUMAN	Sialic acid synthase OS=Homo sapiens GN=NANS PE=1 SV=2	220	40738	5	3	5	3	21.2	6.29	3276	1	1	1	619.517	1855.53	3	1854.85	0.6825	0	44.2	0.046	K	GRPMVISSGMQSMDTMK	Q			702.1967.1967.3.dta
702	sp|Q9NR45|SIAS_HUMAN	Sialic acid synthase OS=Homo sapiens GN=NANS PE=1 SV=2	220	40738	5	3	5	3	21.2	6.29	3289	1	1	1	623.258	1866.75	3	1865.91	0.84	0	32.21	0.65	K	GSDHSASLEPGELAELVR	S			702.2270.2270.3.dta
702	sp|Q15366-6|PCBP2_HUMAN	Isoform 6 of Poly(rC)-binding protein 2 OS=Homo sapiens GN=PCBP2	216	38526	5	3	4	2	19.7	6.33	2501	1	0	1	692.7	1383.39	2	1382.69	0.6918	0	42.43	0.079	K	QICVVMLESPPK	G	Gln->pyro-Glu (N-term Q)	1.000000000000.0	702.2531.2531.2.dta
702	sp|Q15366-6|PCBP2_HUMAN	Isoform 6 of Poly(rC)-binding protein 2 OS=Homo sapiens GN=PCBP2	216	38526	5	3	4	2	19.7	6.33	3066	1	0	1	857.176	1712.34	2	1711.95	0.3834	0	38.97	0.15	R	AITIAGIPQSIIECVK	Q			702.2522.2522.2.dta
702	sp|Q15366-6|PCBP2_HUMAN	Isoform 6 of Poly(rC)-binding protein 2 OS=Homo sapiens GN=PCBP2	216	38526	5	3	4	2	19.7	6.33	3523	1	0	0	1045.55	2089.09	2	2088.97	0.1129	0	91.34	6.1e-07	R	ESTGAQVQVAGDMLPNSTER	A			702.1980.1980.2.dta
702	sp|Q15366-6|PCBP2_HUMAN	Isoform 6 of Poly(rC)-binding protein 2 OS=Homo sapiens GN=PCBP2	216	38526	5	3	4	2	19.7	6.33	3538	1	0	0	1054.36	2106.7	2	2104.97	1.7279	0	79.38	1.4e-05	R	ESTGAQVQVAGDMLPNSTER	A	Oxidation (M)	0.00000000000020000000.0	702.1814.1814.2.dta
702	sp|Q15366-6|PCBP2_HUMAN	Isoform 6 of Poly(rC)-binding protein 2 OS=Homo sapiens GN=PCBP2	216	38526	5	3	4	2	19.7	6.33	3731	1	0	1	810.757	2429.25	3	2428.29	0.9626	0	43.58	0.034	K	GVTIPYRPKPSSSPVIFAGGQDR	Y			702.1982.1982.3.dta
702	sp|O15372|EIF3H_HUMAN	Eukaryotic translation initiation factor 3 subunit H OS=Homo sapiens GN=EIF3H PE=1 SV=1	216	40076	4	2	4	2	17	6.09	1712	1	0	1	505.134	1008.25	2	1006.51	1.7443	0	40.72	0.11	K	EFTAQNLGK	L			702.1766.1766.2.dta
702	sp|O15372|EIF3H_HUMAN	Eukaryotic translation initiation factor 3 subunit H OS=Homo sapiens GN=EIF3H PE=1 SV=1	216	40076	4	2	4	2	17	6.09	2609	1	0	1	721.583	1441.15	2	1440.67	0.4799	0	72.03	8.6e-05	K	LFMAQALQEYNN	-			702.2424.2424.2.dta
702	sp|O15372|EIF3H_HUMAN	Eukaryotic translation initiation factor 3 subunit H OS=Homo sapiens GN=EIF3H PE=1 SV=1	216	40076	4	2	4	2	17	6.09	2931	1	0	1	814.55	1627.08	2	1626.73	0.3516	0	44.36	0.062	K	EGTGSTATSSSSTAGAAGK	G			702.1275.1275.2.dta
702	sp|O15372|EIF3H_HUMAN	Eukaryotic translation initiation factor 3 subunit H OS=Homo sapiens GN=EIF3H PE=1 SV=1	216	40076	4	2	4	2	17	6.09	3513	1	0	1	693.552	2077.63	3	2076.1	1.5363	1	58.83	0.0016	K	SAVADKHELLSLASSNHLGK	N			702.1923.1923.3.dta
702	sp|Q6IBS0|TWF2_HUMAN	Twinfilin-2 OS=Homo sapiens GN=TWF2 PE=1 SV=2	201	39751	4	2	4	2	16	6.37	1760	1	1	1	513.93	1025.85	2	1025.5	0.3421	0	37.11	0.26	K	MVNYIQMK	L			702.1986.1986.2.dta
702	sp|Q6IBS0|TWF2_HUMAN	Twinfilin-2 OS=Homo sapiens GN=TWF2 PE=1 SV=2	201	39751	4	2	4	2	16	6.37	1968	1	1	1	572.21	1142.41	2	1142.52	-0.1188	0	50.94	0.011	K	DDLSFAGYQK	H			702.2004.2004.2.dta
702	sp|Q6IBS0|TWF2_HUMAN	Twinfilin-2 OS=Homo sapiens GN=TWF2 PE=1 SV=2	201	39751	4	2	4	2	16	6.37	3476	1	1	1	1020.39	2038.77	2	2037.07	1.6992	0	71.65	7e-05	K	VVIEDEQLVLGASQEPVGR	W			702.2243.2243.2.dta
702	sp|Q6IBS0|TWF2_HUMAN	Twinfilin-2 OS=Homo sapiens GN=TWF2 PE=1 SV=2	201	39751	4	2	4	2	16	6.37	3561	1	1	1	712.769	2135.28	3	2134.09	1.1931	0	41.41	0.075	R	ETIELVHTEPTDVAQLPSR	V			702.2042.2042.3.dta
702	sp|Q9Y617|SERC_HUMAN	Phosphoserine aminotransferase OS=Homo sapiens GN=PSAT1 PE=1 SV=2	193	40796	4	2	4	2	12.2	7.56	1949	1	0	1	566.418	1130.82	2	1130.64	0.185	0	59.46	0.0016	K	ALELNMLSLK	G			702.2404.2404.2.dta
702	sp|Q9Y617|SERC_HUMAN	Phosphoserine aminotransferase OS=Homo sapiens GN=PSAT1 PE=1 SV=2	193	40796	4	2	4	2	12.2	7.56	2041	1	0	1	593.25	1184.49	2	1184.65	-0.1655	0	68.56	0.00017	K	IINNTENLVR	E			702.1787.1787.2.dta
702	sp|Q9Y617|SERC_HUMAN	Phosphoserine aminotransferase OS=Homo sapiens GN=PSAT1 PE=1 SV=2	193	40796	4	2	4	2	12.2	7.56	2255	1	0	1	426.567	1276.68	3	1275.76	0.9247	0	33.17	0.49	K	LPHSVLLEIQK	E			702.2043.2043.3.dta
702	sp|Q9Y617|SERC_HUMAN	Phosphoserine aminotransferase OS=Homo sapiens GN=PSAT1 PE=1 SV=2	193	40796	4	2	4	2	12.2	7.56	2821	1	0	0	776.512	1551.01	2	1549.8	1.2101	0	36.88	0.26	R	ASLYNAVTIEDVQK	L			702.2118.2118.2.dta
702	sp|P30740|ILEU_HUMAN	Leukocyte elastase inhibitor OS=Homo sapiens GN=SERPINB1 PE=1 SV=1	129	42829	2	2	2	2	5.3	5.9	1628	1	0	1	483.028	964.042	2	963.444	0.5973	0	76.14	4.8e-05	K	ADLSGMSGAR	D			702.1623.1623.2.dta
702	sp|P30740|ILEU_HUMAN	Leukocyte elastase inhibitor OS=Homo sapiens GN=SERPINB1 PE=1 SV=1	129	42829	2	2	2	2	5.3	5.9	2141	1	0	1	616.218	1230.42	2	1229.69	0.735	1	53.16	0.0065	K	KIEEQLTLEK	L			702.1754.1754.2.dta
702	sp|P17174|AATC_HUMAN	Aspartate aminotransferase, cytoplasmic OS=Homo sapiens GN=GOT1 PE=1 SV=3	126	46447	2	2	2	2	5.3	6.52	1460	1	0	1	432.118	862.221	2	861.471	0.7498	0	58.61	0.0022	R	IGADFLAR	W			702.2078.2078.2.dta
702	sp|P17174|AATC_HUMAN	Aspartate aminotransferase, cytoplasmic OS=Homo sapiens GN=GOT1 PE=1 SV=3	126	46447	2	2	2	2	5.3	6.52	2245	1	0	1	636.422	1270.83	2	1270.7	0.1295	0	67.19	0.00022	R	VGGVQSLGGTGALR	I			702.1886.1886.2.dta
807	sp|P07355|ANXA2_HUMAN	Annexin A2 OS=Homo sapiens GN=ANXA2 PE=1 SV=2	589	38808	12	8	11	7	36	7.57	1699	1	0	1	731.353	730.346	1	730.423	-0.0767	0	35.53	0.45	K	ELASALK	S			807.1443.1443.1.dta
807	sp|P07355|ANXA2_HUMAN	Annexin A2 OS=Homo sapiens GN=ANXA2 PE=1 SV=2	589	38808	12	8	11	7	36	7.57	2015	1	0	1	880.485	879.478	1	879.434	0.0439	0	42.9	0.088	R	DLYDAGVK	R			807.1590.1590.1.dta
807	sp|P07355|ANXA2_HUMAN	Annexin A2 OS=Homo sapiens GN=ANXA2 PE=1 SV=2	589	38808	12	8	11	7	36	7.57	2460	1	0	1	1096.45	1095.44	1	1095.49	-0.0499	0	41.61	0.067	K	ALLYLCGGDD	-			807.2126.2126.1.dta
807	sp|P07355|ANXA2_HUMAN	Annexin A2 OS=Homo sapiens GN=ANXA2 PE=1 SV=2	589	38808	12	8	11	7	36	7.57	2982	1	0	1	677.64	1353.26	2	1352.66	0.6074	1	46.29	0.034	K	DIISDTSGDFRK	L			807.1734.1734.2.dta
807	sp|P07355|ANXA2_HUMAN	Annexin A2 OS=Homo sapiens GN=ANXA2 PE=1 SV=2	589	38808	12	8	11	7	36	7.57	3199	1	0	1	731.109	1460.2	2	1459.67	0.5373	0	45.62	0.041	K	SYSPYDMLESIR	K			807.2256.2256.2.dta
807	sp|P07355|ANXA2_HUMAN	Annexin A2 OS=Homo sapiens GN=ANXA2 PE=1 SV=2	589	38808	12	8	11	7	36	7.57	3666	1	0	1	591.436	1771.28	3	1770.98	0.3007	1	40.63	0.11	K	TKGVDEVTIVNILTNR	S			807.2211.2211.3.dta
807	sp|P07355|ANXA2_HUMAN	Annexin A2 OS=Homo sapiens GN=ANXA2 PE=1 SV=2	589	38808	12	8	11	7	36	7.57	3677	1	0	1	889.76	1777.5	2	1776.86	0.6483	0	54.09	0.0053	K	GLGTDEDSLIEIICSR	T			807.2382.2382.2.dta
807	sp|P07355|ANXA2_HUMAN	Annexin A2 OS=Homo sapiens GN=ANXA2 PE=1 SV=2	589	38808	12	8	11	7	36	7.57	3721	1	0	1	906.709	1811.4	2	1810.86	0.5444	1	69.89	0.00012	K	TDLEKDIISDTSGDFR	K			807.2006.2006.2.dta
807	sp|P07355|ANXA2_HUMAN	Annexin A2 OS=Homo sapiens GN=ANXA2 PE=1 SV=2	589	38808	12	8	11	7	36	7.57	3765	1	0	1	923.308	1844.6	2	1843.9	0.7066	0	65.54	0.00035	K	LSLEGDHSTPPSAYGSVK	A			807.1630.1630.2.dta
807	sp|P07355|ANXA2_HUMAN	Annexin A2 OS=Homo sapiens GN=ANXA2 PE=1 SV=2	589	38808	12	8	11	7	36	7.57	3833	1	0	1	955.222	1908.43	2	1907.87	0.554	0	76.62	2.7e-05	R	AEDGSVIDYELIDQDAR	D			807.2042.2042.2.dta
807	sp|P07355|ANXA2_HUMAN	Annexin A2 OS=Homo sapiens GN=ANXA2 PE=1 SV=2	589	38808	12	8	11	7	36	7.57	3971	1	0	1	689.486	2065.44	3	2063.98	1.4599	1	71.98	6.7e-05	R	RAEDGSVIDYELIDQDAR	D			807.1926.1926.3.dta
807	sp|P07355|ANXA2_HUMAN	Annexin A2 OS=Homo sapiens GN=ANXA2 PE=1 SV=2	589	38808	12	8	11	7	36	7.57	3972	1	0	1	1033.82	2065.63	2	2063.98	1.6535	1	72.67	5.8e-05	R	RAEDGSVIDYELIDQDAR	D			807.1931.1931.2.dta
807	sp|P40925|MDHC_HUMAN	Malate dehydrogenase, cytoplasmic OS=Homo sapiens GN=MDH1 PE=1 SV=4	473	36631	10	8	9	7	28.7	6.91	2086	1	0	1	916.422	915.415	1	915.503	-0.0878	0	33.32	0.63	K	LGVTANDVK	N			807.1430.1430.1.dta
807	sp|P40925|MDHC_HUMAN	Malate dehydrogenase, cytoplasmic OS=Homo sapiens GN=MDH1 PE=1 SV=4	473	36631	10	8	9	7	28.7	6.91	2325	1	0	1	514.627	1027.24	2	1025.46	1.7796	0	32.65	0.77	K	ENFSCLTR	L			807.1620.1620.2.dta
807	sp|P40925|MDHC_HUMAN	Malate dehydrogenase, cytoplasmic OS=Homo sapiens GN=MDH1 PE=1 SV=4	473	36631	10	8	9	7	28.7	6.91	2445	1	0	1	544.572	1087.13	2	1086.49	0.6419	0	49.29	0.02	K	ESAFEFLSSA	-			807.2411.2411.2.dta
807	sp|P40925|MDHC_HUMAN	Malate dehydrogenase, cytoplasmic OS=Homo sapiens GN=MDH1 PE=1 SV=4	473	36631	10	8	9	7	28.7	6.91	2572	1	0	1	583.632	1165.25	2	1163.59	1.6561	0	55.11	0.0046	K	GEFVTTVQQR	G			807.1556.1556.2.dta
807	sp|P40925|MDHC_HUMAN	Malate dehydrogenase, cytoplasmic OS=Homo sapiens GN=MDH1 PE=1 SV=4	473	36631	10	8	9	7	28.7	6.91	3044	1	0	1	693.368	1384.72	2	1384.74	-0.0166	0	78.77	1.3e-05	K	DLDVAILVGSMPR	R			807.2418.2418.2.dta
807	sp|P40925|MDHC_HUMAN	Malate dehydrogenase, cytoplasmic OS=Homo sapiens GN=MDH1 PE=1 SV=4	473	36631	10	8	9	7	28.7	6.91	3066	1	0	1	697.702	1393.39	2	1392.7	0.6851	0	46.65	0.032	K	FVEGLPINDFSR	E			807.2122.2122.2.dta
807	sp|P40925|MDHC_HUMAN	Malate dehydrogenase, cytoplasmic OS=Homo sapiens GN=MDH1 PE=1 SV=4	473	36631	10	8	9	7	28.7	6.91	3087	1	0	1	702.039	1402.06	2	1400.73	1.3305	0	55.06	0.0052	K	DLDVAILVGSMPR	R	Oxidation (M)	0.0000000000200.0	807.2203.2203.2.dta
807	sp|P40925|MDHC_HUMAN	Malate dehydrogenase, cytoplasmic OS=Homo sapiens GN=MDH1 PE=1 SV=4	473	36631	10	8	9	7	28.7	6.91	3182	1	0	1	726.184	1450.35	2	1449.74	0.6177	1	65.62	0.00043	K	DVIATDKEDVAFK	D			807.1658.1658.2.dta
807	sp|P40925|MDHC_HUMAN	Malate dehydrogenase, cytoplasmic OS=Homo sapiens GN=MDH1 PE=1 SV=4	473	36631	10	8	9	7	28.7	6.91	3640	1	0	1	876.734	1751.45	2	1750.88	0.5749	1	59.31	0.0015	K	EVGVYEALKDDSWLK	G			807.2150.2150.2.dta
807	sp|P40925|MDHC_HUMAN	Malate dehydrogenase, cytoplasmic OS=Homo sapiens GN=MDH1 PE=1 SV=4	473	36631	10	8	9	7	28.7	6.91	3730	1	0	1	909.198	1816.38	2	1815.84	0.5404	1	54.41	0.0045	K	ELTEEKESAFEFLSSA	-			807.2244.2244.2.dta
807	sp|P04083|ANXA1_HUMAN	Annexin A1 OS=Homo sapiens GN=ANXA1 PE=1 SV=2	430	38918	7	4	7	4	22.3	6.57	2087	1	0	1	916.526	915.519	1	915.485	0.0339	0	36.25	0.32	K	ILVALCGGN	-			807.1955.1955.1.dta
807	sp|P04083|ANXA1_HUMAN	Annexin A1 OS=Homo sapiens GN=ANXA1 PE=1 SV=2	430	38918	7	4	7	4	22.3	6.57	2657	1	0	1	607.125	1212.24	2	1212.53	-0.29	0	68.55	0.00019	K	DITSDTSGDFR	N			807.1643.1643.2.dta
807	sp|P04083|ANXA1_HUMAN	Annexin A1 OS=Homo sapiens GN=ANXA1 PE=1 SV=2	430	38918	7	4	7	4	22.3	6.57	2773	1	0	1	631.842	1261.67	2	1261.59	0.075	0	69.29	0.00013	K	TPAQFDADELR	A			807.1743.1743.2.dta
807	sp|P04083|ANXA1_HUMAN	Annexin A1 OS=Homo sapiens GN=ANXA1 PE=1 SV=2	430	38918	7	4	7	4	22.3	6.57	3357	1	0	1	772.66	1543.3	2	1542.86	0.4431	1	43.94	0.055	K	GVDEATIIDILTKR	N			807.2351.2351.2.dta
807	sp|P04083|ANXA1_HUMAN	Annexin A1 OS=Homo sapiens GN=ANXA1 PE=1 SV=2	430	38918	7	4	7	4	22.3	6.57	3368	1	0	1	776.216	1550.42	2	1549.81	0.6066	0	81.11	1.2e-05	K	GTDVNVFNTILTTR	S			807.2270.2270.2.dta
807	sp|P04083|ANXA1_HUMAN	Annexin A1 OS=Homo sapiens GN=ANXA1 PE=1 SV=2	430	38918	7	4	7	4	22.3	6.57	3534	1	0	1	840.321	1678.63	2	1677.9	0.7228	1	102.16	8.7e-08	R	KGTDVNVFNTILTTR	S			807.2115.2115.2.dta
807	sp|P04083|ANXA1_HUMAN	Annexin A1 OS=Homo sapiens GN=ANXA1 PE=1 SV=2	430	38918	7	4	7	4	22.3	6.57	3830	1	0	1	636.059	1905.15	3	1904.03	1.1291	1	36.71	0.26	K	AAYLQETGKPLDETLKK	A			807.1606.1606.3.dta
807	sp|P04406|G3P_HUMAN	Glyceraldehyde-3-phosphate dehydrogenase OS=Homo sapiens GN=GAPDH PE=1 SV=3	266	36201	5	4	5	4	21.5	8.57	2934	1	0	1	666.366	1330.72	2	1329.64	1.0756	1	52.73	0.0068	R	VVDLMAHMASKE	-			807.1774.1774.2.dta
807	sp|P04406|G3P_HUMAN	Glyceraldehyde-3-phosphate dehydrogenase OS=Homo sapiens GN=GAPDH PE=1 SV=3	266	36201	5	4	5	4	21.5	8.57	3117	1	0	1	707.124	1412.23	2	1410.78	1.4506	0	48.77	0.017	R	GALQNIIPASTGAAK	A			807.1847.1847.2.dta
807	sp|P04406|G3P_HUMAN	Glyceraldehyde-3-phosphate dehydrogenase OS=Homo sapiens GN=GAPDH PE=1 SV=3	266	36201	5	4	5	4	21.5	8.57	3336	1	0	1	766.501	1530.99	2	1529.79	1.2006	0	43.78	0.048	R	VPTANVSVVDLTCR	L			807.1887.1887.2.dta
807	sp|P04406|G3P_HUMAN	Glyceraldehyde-3-phosphate dehydrogenase OS=Homo sapiens GN=GAPDH PE=1 SV=3	266	36201	5	4	5	4	21.5	8.57	3450	1	0	1	808.143	1614.27	2	1612.89	1.377	0	30.33	1.2	K	LVINGNPITIFQER	D			807.2278.2278.2.dta
807	sp|P04406|G3P_HUMAN	Glyceraldehyde-3-phosphate dehydrogenase OS=Homo sapiens GN=GAPDH PE=1 SV=3	266	36201	5	4	5	4	21.5	8.57	3749	1	0	1	917.466	1832.92	2	1832.91	0.0054	0	90.5	7.9e-07	K	IISNASCTTNCLAPLAK	V			807.1768.1768.2.dta
807	sp|Q9Y2S7|PDIP2_HUMAN	Polymerase delta-interacting protein 2 OS=Homo sapiens GN=POLDIP2 PE=1 SV=1	134	42235	2	2	2	2	6.5	8.8	2917	1	0	1	662.257	1322.5	2	1321.72	0.7747	0	59.44	0.0014	R	IFSLSGTLETVR	G			807.2143.2143.2.dta
807	sp|Q9Y2S7|PDIP2_HUMAN	Polymerase delta-interacting protein 2 OS=Homo sapiens GN=POLDIP2 PE=1 SV=1	134	42235	2	2	2	2	6.5	8.8	3083	1	0	1	701.748	1401.48	2	1399.73	1.7512	0	77.29	2.5e-05	R	LENLDSDVVQLR	E			807.1914.1914.2.dta
807	sp|Q14847|LASP1_HUMAN	LIM and SH3 domain protein 1 OS=Homo sapiens GN=LASP1 PE=1 SV=2	104	30097	2	2	2	2	10.3	6.61	3128	1	0	1	710.301	1418.59	2	1417.72	0.8667	0	54.26	0.0041	K	GFSVVADTPELQR	I			807.1894.1894.2.dta
807	sp|Q14847|LASP1_HUMAN	LIM and SH3 domain protein 1 OS=Homo sapiens GN=LASP1 PE=1 SV=2	104	30097	2	2	2	2	10.3	6.61	3443	1	0	1	805.219	1608.42	2	1607.76	0.6625	0	54.22	0.0057	K	QSFTMVADTPENLR	L			807.1898.1898.2.dta
807	sp|P60891|PRPS1_HUMAN	Ribose-phosphate pyrophosphokinase 1 OS=Homo sapiens GN=PRPS1 PE=1 SV=2	103	35325	2	2	2	2	9.4	6.51	3148	1	0	1	717.656	1433.3	2	1432.69	0.602	0	50.16	0.013	K	IFSGSSHQDLSQK	I			807.1338.1338.2.dta
807	sp|P60891|PRPS1_HUMAN	Ribose-phosphate pyrophosphokinase 1 OS=Homo sapiens GN=PRPS1 PE=1 SV=2	103	35325	2	2	2	2	9.4	6.51	3708	1	0	1	601.206	1800.6	3	1800.99	-0.3919	0	52.57	0.0066	R	VYAILTHGIFSGPAISR	I			807.2128.2128.3.dta
982	sp|P60174|TPIS_HUMAN	Triosephosphate isomerase OS=Homo sapiens GN=TPI1 PE=1 SV=3	385	31057	6	6	6	6	29.7	5.65	2937	1	1	1	663.616	1325.22	2	1325.66	-0.4481	0	75.62	4.2e-05	R	IIYGGSVTGATCK	E			982.1563.1563.2.dta
982	sp|P60174|TPIS_HUMAN	Triosephosphate isomerase OS=Homo sapiens GN=TPI1 PE=1 SV=3	385	31057	6	6	6	6	29.7	5.65	3122	1	1	1	708.102	1414.19	2	1413.78	0.4061	0	68.13	0.0002	K	QSLGELIGTLNAAK	V			982.2256.2256.2.dta
982	sp|P60174|TPIS_HUMAN	Triosephosphate isomerase OS=Homo sapiens GN=TPI1 PE=1 SV=3	385	31057	6	6	6	6	29.7	5.65	3212	1	1	1	734.175	1466.34	2	1465.72	0.6197	0	62.86	0.00068	K	TATPQQAQEVHEK	L			982.1162.1162.2.dta
982	sp|P60174|TPIS_HUMAN	Triosephosphate isomerase OS=Homo sapiens GN=TPI1 PE=1 SV=3	385	31057	6	6	6	6	29.7	5.65	3431	1	1	1	794.192	1586.37	2	1585.73	0.6381	0	57.01	0.0029	K	DCGATWVVLGHSER	R			982.1894.1894.2.dta
982	sp|P60174|TPIS_HUMAN	Triosephosphate isomerase OS=Homo sapiens GN=TPI1 PE=1 SV=3	385	31057	6	6	6	6	29.7	5.65	3443	1	1	1	802.301	1602.59	2	1601.88	0.7059	0	69.23	0.00015	K	VVLAYEPVWAIGTGK	T			982.2274.2274.2.dta
982	sp|P60174|TPIS_HUMAN	Triosephosphate isomerase OS=Homo sapiens GN=TPI1 PE=1 SV=3	385	31057	6	6	6	6	29.7	5.65	3466	1	1	1	812.203	1622.39	2	1620.82	1.5725	0	52.36	0.0092	K	VTNGAFTGEISPGMIK	D			982.1991.1991.2.dta
982	tr|Q6GMV8|Q6GMV8_HUMAN	Uncharacterized protein OS=Homo sapiens PE=2 SV=1	328	25236	5	5	5	5	31.2	6.19	2035	1	1	0	443.643	885.271	2	884.533	0.7375	0	45.45	0.046	K	LTVLSQPK	A			982.1546.1546.2.dta
982	tr|Q6GMV8|Q6GMV8_HUMAN	Uncharacterized protein OS=Homo sapiens PE=2 SV=1	328	25236	5	5	5	5	31.2	6.19	3454	1	1	0	807.141	1612.27	2	1611.79	0.4816	0	87.78	2.2e-06	R	FSGSNSGNTATLTISR	V			982.1630.1630.2.dta
982	tr|Q6GMV8|Q6GMV8_HUMAN	Uncharacterized protein OS=Homo sapiens PE=2 SV=1	328	25236	5	5	5	5	31.2	6.19	3567	1	1	0	856.653	1711.29	2	1710.75	0.5387	0	67.69	0.00022	R	SYSCQVTHEGSTVEK	T			982.1287.1287.2.dta
982	tr|Q6GMV8|Q6GMV8_HUMAN	Uncharacterized protein OS=Homo sapiens PE=2 SV=1	328	25236	5	5	5	5	31.2	6.19	3608	1	1	0	872.576	1743.14	2	1742.85	0.2853	0	68.89	0.00015	K	YAASSYLSLTPEQWK	S			982.2158.2158.2.dta
982	tr|Q6GMV8|Q6GMV8_HUMAN	Uncharacterized protein OS=Homo sapiens PE=2 SV=1	328	25236	5	5	5	5	31.2	6.19	3909	1	1	1	993.42	1984.82	2	1985.01	-0.1857	0	58.59	0.0014	K	AAPSVTLFPPSSEELQANK	A			982.2010.2010.2.dta
982	tr|Q53G99|Q53G99_HUMAN	Beta actin variant (Fragment) OS=Homo sapiens PE=2 SV=1	315	42080	11	6	6	5	18.7	5.37	2186	1	1	0	489.169	976.324	2	975.441	0.8826	0	51.48	0.0094	K	AGFAGDDAPR	A			982.1410.1410.2.dta
982	tr|Q53G99|Q53G99_HUMAN	Beta actin variant (Fragment) OS=Homo sapiens PE=2 SV=1	315	42080	11	6	6	5	18.7	5.37	2243	1	1	0	998.497	997.49	1	997.479	0.0107	0	45.19	0.03	R	DLTDYLMK	I			982.2130.2130.1.dta
982	tr|Q53G99|Q53G99_HUMAN	Beta actin variant (Fragment) OS=Homo sapiens PE=2 SV=1	315	42080	11	6	6	5	18.7	5.37	2244	1	1	0	500.03	998.045	2	997.479	0.5656	0	38.55	0.19	R	DLTDYLMK	I			982.2126.2126.2.dta
982	tr|Q53G99|Q53G99_HUMAN	Beta actin variant (Fragment) OS=Homo sapiens PE=2 SV=1	315	42080	11	6	6	5	18.7	5.37	2270	1	1	0	1014.47	1013.46	1	1013.47	-0.0092	0	46.1	0.028	R	DLTDYLMK	I	Oxidation (M)	0.00000020.0	982.1947.1947.1.dta
982	tr|Q53G99|Q53G99_HUMAN	Beta actin variant (Fragment) OS=Homo sapiens PE=2 SV=1	315	42080	11	6	6	5	18.7	5.37	2271	1	1	0	507.793	1013.57	2	1013.47	0.0967	0	37.49	0.2	R	DLTDYLMK	I	Oxidation (M)	0.00000020.0	982.1938.1938.2.dta
982	tr|Q53G99|Q53G99_HUMAN	Beta actin variant (Fragment) OS=Homo sapiens PE=2 SV=1	315	42080	11	6	6	5	18.7	5.37	2556	1	1	0	1161.55	1160.54	1	1160.61	-0.0724	0	37.74	0.2	K	EITALAPSTMK	I			982.1724.1724.1.dta
982	tr|Q53G99|Q53G99_HUMAN	Beta actin variant (Fragment) OS=Homo sapiens PE=2 SV=1	315	42080	11	6	6	5	18.7	5.37	2558	1	1	0	582.101	1162.19	2	1160.61	1.5756	0	37.59	0.27	K	EITALAPSTMK	I			982.1706.1706.2.dta
982	tr|Q53G99|Q53G99_HUMAN	Beta actin variant (Fragment) OS=Homo sapiens PE=2 SV=1	315	42080	11	6	6	5	18.7	5.37	2585	1	1	0	589.322	1176.63	2	1176.61	0.0236	0	46.91	0.023	K	EITALAPSTMK	I	Oxidation (M)	0.00000000020.0	982.1547.1547.2.dta
982	tr|Q53G99|Q53G99_HUMAN	Beta actin variant (Fragment) OS=Homo sapiens PE=2 SV=1	315	42080	11	6	6	5	18.7	5.37	3417	1	1	1	789.762	1577.51	2	1575.85	1.662	2	32.87	0.65	R	MRKEITALAPSTMK	I			982.1900.1900.2.dta
982	tr|Q53G99|Q53G99_HUMAN	Beta actin variant (Fragment) OS=Homo sapiens PE=2 SV=1	315	42080	11	6	6	5	18.7	5.37	3676	1	1	0	896.081	1790.15	2	1789.88	0.2622	0	71.37	8.3e-05	K	SYELPDGQVITIGNER	F			982.1999.1999.2.dta
982	tr|Q53G99|Q53G99_HUMAN	Beta actin variant (Fragment) OS=Homo sapiens PE=2 SV=1	315	42080	11	6	6	5	18.7	5.37	4138	1	1	0	787.543	2359.61	3	2358.15	1.4531	1	66.16	0.00028	R	KDLYANTVLSGGTTMYPGIADR	M	Oxidation (M)	0.0000000000000020000000.0	982.1891.1891.3.dta
982	tr|Q0KKI6|Q0KKI6_HUMAN	Immunoblobulin light chain (Fragment) OS=Homo sapiens PE=1 SV=1	303	24300	6	5	5	4	39.7	8.29	3501	1	1	1	830.801	1659.59	2	1658.83	0.7612	1	34.84	0.39	R	FSGSGSGTDFTLKISR	V			982.1960.1960.2.dta
982	tr|Q0KKI6|Q0KKI6_HUMAN	Immunoblobulin light chain (Fragment) OS=Homo sapiens PE=1 SV=1	303	24300	6	5	5	4	39.7	8.29	3688	1	1	0	899.842	1797.67	2	1796.89	0.7809	0	53.51	0.0048	K	SGTASVVCLLNNFYPR	E			982.2435.2435.2.dta
982	tr|Q0KKI6|Q0KKI6_HUMAN	Immunoblobulin light chain (Fragment) OS=Homo sapiens PE=1 SV=1	303	24300	6	5	5	4	39.7	8.29	3781	1	1	1	625.87	1874.59	3	1874.92	-0.33	0	43.92	0.046	K	VYACEVTHQGLSSPVTK	S			982.1571.1571.3.dta
982	tr|Q0KKI6|Q0KKI6_HUMAN	Immunoblobulin light chain (Fragment) OS=Homo sapiens PE=1 SV=1	303	24300	6	5	5	4	39.7	8.29	3783	1	1	1	938.759	1875.5	2	1874.92	0.5832	0	69.7	0.00012	K	VYACEVTHQGLSSPVTK	S			982.1558.1558.2.dta
982	tr|Q0KKI6|Q0KKI6_HUMAN	Immunoblobulin light chain (Fragment) OS=Homo sapiens PE=1 SV=1	303	24300	6	5	5	4	39.7	8.29	3867	1	1	0	974.202	1946.39	2	1945.02	1.37	0	51.69	0.0096	R	TVAAPSVFIFPPSDEQLK	S			982.2242.2242.2.dta
982	tr|Q0KKI6|Q0KKI6_HUMAN	Immunoblobulin light chain (Fragment) OS=Homo sapiens PE=1 SV=1	303	24300	6	5	5	4	39.7	8.29	4013	1	1	1	1068.83	2135.64	2	2134.96	0.68	0	93.22	5.5e-07	K	VDNALQSGNSQESVTEQDSK	D			982.1398.1398.2.dta
982	sp|O75489|NDUS3_HUMAN	NADH dehydrogenase [ubiquinone] iron-sulfur protein 3, mitochondrial OS=Homo sapiens GN=NDUFS3 PE=1 SV=1	247	30337	4	4	4	4	16.7	6.99	2081	1	0	1	455.549	909.084	2	908.414	0.6696	0	53.65	0.0053	K	AANWYER	E			982.1623.1623.2.dta
982	sp|O75489|NDUS3_HUMAN	NADH dehydrogenase [ubiquinone] iron-sulfur protein 3, mitochondrial OS=Homo sapiens GN=NDUFS3 PE=1 SV=1	247	30337	4	4	4	4	16.7	6.99	2857	1	0	1	648.577	1295.14	2	1294.66	0.4831	0	57.38	0.0024	K	DFPLSGYVELR	Y			982.2270.2270.2.dta
982	sp|O75489|NDUS3_HUMAN	NADH dehydrogenase [ubiquinone] iron-sulfur protein 3, mitochondrial OS=Homo sapiens GN=NDUFS3 PE=1 SV=1	247	30337	4	4	4	4	16.7	6.99	3260	1	0	1	744.682	1487.35	2	1485.78	1.5659	0	68.9	0.00019	R	VVAEPVELAQEFR	K			982.2127.2127.2.dta
982	sp|O75489|NDUS3_HUMAN	NADH dehydrogenase [ubiquinone] iron-sulfur protein 3, mitochondrial OS=Homo sapiens GN=NDUFS3 PE=1 SV=1	247	30337	4	4	4	4	16.7	6.99	3376	1	0	1	776.616	1551.22	2	1550.75	0.4659	0	66.63	0.00031	R	ILTDYGFEGHPFR	K			982.1944.1944.2.dta
982	sp|P80748|LV302_HUMAN	Ig lambda chain V-III region LOI OS=Homo sapiens PE=1 SV=1	224	12042	3	3	3	3	37.8	4.95	2035	1	0	0	443.643	885.271	2	884.533	0.7375	0	45.45	0.046	K	LTVLSQPK	-			982.1546.1546.2.dta
982	sp|P80748|LV302_HUMAN	Ig lambda chain V-III region LOI OS=Homo sapiens PE=1 SV=1	224	12042	3	3	3	3	37.8	4.95	3454	1	0	0	807.141	1612.27	2	1611.79	0.4816	0	87.78	2.2e-06	R	FSGSNSGNTATLTISR	V			982.1630.1630.2.dta
982	sp|P80748|LV302_HUMAN	Ig lambda chain V-III region LOI OS=Homo sapiens PE=1 SV=1	224	12042	3	3	3	3	37.8	4.95	3775	1	1	1	936.279	1870.54	2	1870.98	-0.436	0	90.49	1.2e-06	-	YVLTQPPSVSVAPGETAR	L			982.1823.1823.2.dta
982	sp|P31944|CASPE_HUMAN	Caspase-14 OS=Homo sapiens GN=CASP14 PE=1 SV=2	191	27947	4	3	4	3	19.8	5.44	2638	1	0	0	603.103	1204.19	2	1203.58	0.6103	0	63.95	0.0006	R	MAEAELVQEGK	A			982.1564.1564.2.dta
982	sp|P31944|CASPE_HUMAN	Caspase-14 OS=Homo sapiens GN=CASP14 PE=1 SV=2	191	27947	4	3	4	3	19.8	5.44	2836	1	0	1	644.208	1286.4	2	1285.7	0.7029	1	45.25	0.041	R	KTNPEIQSTLR	K			982.1374.1374.2.dta
982	sp|P31944|CASPE_HUMAN	Caspase-14 OS=Homo sapiens GN=CASP14 PE=1 SV=2	191	27947	4	3	4	3	19.8	5.44	3161	1	0	0	720.206	1438.4	2	1437.68	0.7169	1	33.36	0.58	R	EGFLKGEDGEMVK	L			982.1659.1659.2.dta
982	sp|P31944|CASPE_HUMAN	Caspase-14 OS=Homo sapiens GN=CASP14 PE=1 SV=2	191	27947	4	3	4	3	19.8	5.44	3395	1	0	0	782.749	1563.48	2	1562.71	0.7728	0	50.85	0.012	R	DPTAEQFQEELEK	F			982.1951.1951.2.dta
982	tr|Q6GMW4|Q6GMW4_HUMAN	IGL@ protein OS=Homo sapiens GN=IGL@ PE=2 SV=1	174	25181	3	2	3	2	16.7	6.29	2377	1	1	1	526.092	1050.17	2	1048.5	1.6717	0	37.81	0.23	R	ITCQGDSLR	T			982.1318.1318.2.dta
982	tr|Q6GMW4|Q6GMW4_HUMAN	IGL@ protein OS=Homo sapiens GN=IGL@ PE=2 SV=1	174	25181	3	2	3	2	16.7	6.29	3567	1	0	0	856.653	1711.29	2	1710.75	0.5387	0	67.69	0.00022	R	SYSCQVTHEGSTVEK	T			982.1287.1287.2.dta
982	tr|Q6GMW4|Q6GMW4_HUMAN	IGL@ protein OS=Homo sapiens GN=IGL@ PE=2 SV=1	174	25181	3	2	3	2	16.7	6.29	3608	1	0	0	872.576	1743.14	2	1742.85	0.2853	0	68.89	0.00015	K	YAASSYLSLTPEQWK	S			982.2158.2158.2.dta
982	sp|Q13162|PRDX4_HUMAN	Peroxiredoxin-4 OS=Homo sapiens GN=PRDX4 PE=1 SV=1	172	30749	3	2	3	2	14.4	5.86	2850	1	0	1	647.096	1292.18	2	1291.69	0.4894	0	61.61	0.00093	R	VSVADHSLHLSK	A			982.1456.1456.2.dta
982	sp|Q13162|PRDX4_HUMAN	Peroxiredoxin-4 OS=Homo sapiens GN=PRDX4 PE=1 SV=1	172	30749	3	2	3	2	14.4	5.86	3209	1	0	1	489.113	1464.32	3	1463.83	0.4821	0	35.93	0.33	R	IPLLSDLTHQISK	D			982.2143.2143.3.dta
982	sp|Q13162|PRDX4_HUMAN	Peroxiredoxin-4 OS=Homo sapiens GN=PRDX4 PE=1 SV=1	172	30749	3	2	3	2	14.4	5.86	3468	1	0	1	813.221	1624.43	2	1623.75	0.6737	0	74.27	5.4e-05	K	DYGVYLEDSGHTLR	G			982.1846.1846.2.dta
982	sp|O75934|SPF27_HUMAN	Pre-mRNA-splicing factor SPF27 OS=Homo sapiens GN=BCAS2 PE=1 SV=1	164	26229	4	2	4	2	21.3	5.48	2348	1	0	1	1041.57	1040.57	1	1040.56	0.0081	0	30.88	0.87	R	QPIELLSMK	R	Gln->pyro-Glu (N-term Q)	1.000000000.0	982.2413.2413.1.dta
982	sp|O75934|SPF27_HUMAN	Pre-mRNA-splicing factor SPF27 OS=Homo sapiens GN=BCAS2 PE=1 SV=1	164	26229	4	2	4	2	21.3	5.48	2965	1	0	1	669.667	1337.32	2	1336.7	0.6189	1	35.9	0.35	R	KHIQDLNWQR	K			982.1480.1480.2.dta
982	sp|O75934|SPF27_HUMAN	Pre-mRNA-splicing factor SPF27 OS=Homo sapiens GN=BCAS2 PE=1 SV=1	164	26229	4	2	4	2	21.3	5.48	3438	1	0	1	796.288	1590.56	2	1589.87	0.6944	0	46.59	0.029	R	TIVQLENEIYQIK	Q			982.2238.2238.2.dta
982	sp|O75934|SPF27_HUMAN	Pre-mRNA-splicing factor SPF27 OS=Homo sapiens GN=BCAS2 PE=1 SV=1	164	26229	4	2	4	2	21.3	5.48	3850	1	0	1	965.869	1929.72	2	1928.89	0.8356	0	52.75	0.0078	R	IENLELMSQHGCNAWK	V			982.1878.1878.2.dta
982	tr|S6C4R6|S6C4R6_HUMAN	IgG L chain OS=Homo sapiens PE=2 SV=1	150	20473	3	3	3	3	23.4	6.23	2485	1	0	0	562.366	1122.72	2	1121.62	1.0943	0	44.7	0.039	K	LLIYWASTR	E			982.2176.2176.2.dta
982	tr|S6C4R6|S6C4R6_HUMAN	IgG L chain OS=Homo sapiens PE=2 SV=1	150	20473	3	3	3	3	23.4	6.23	3688	1	0	0	899.842	1797.67	2	1796.89	0.7809	0	53.51	0.0048	K	SGTASVVCLLNNFYPR	E			982.2435.2435.2.dta
982	tr|S6C4R6|S6C4R6_HUMAN	IgG L chain OS=Homo sapiens PE=2 SV=1	150	20473	3	3	3	3	23.4	6.23	3867	1	0	0	974.202	1946.39	2	1945.02	1.37	0	51.69	0.0096	R	TVAAPSVFIFPPSDEQLK	S			982.2242.2242.2.dta
982	sp|Q9Y3B3|TMED7_HUMAN	Transmembrane emp24 domain-containing protein 7 OS=Homo sapiens GN=TMED7 PE=1 SV=2	149	25498	3	3	3	3	14.7	6.43	2398	1	0	1	531.279	1060.54	2	1060.53	0.0177	1	46.33	0.027	R	SRAEDLNTR	V			982.1126.1126.2.dta
982	sp|Q9Y3B3|TMED7_HUMAN	Transmembrane emp24 domain-containing protein 7 OS=Homo sapiens GN=TMED7 PE=1 SV=2	149	25498	3	3	3	3	14.7	6.43	3135	1	0	1	712.182	1422.35	2	1421.68	0.666	1	58.21	0.0024	K	KQYDSFTFTASK	N			982.1702.1702.2.dta
982	sp|Q9Y3B3|TMED7_HUMAN	Transmembrane emp24 domain-containing protein 7 OS=Homo sapiens GN=TMED7 PE=1 SV=2	149	25498	3	3	3	3	14.7	6.43	3200	1	0	1	730.639	1459.26	2	1458.64	0.6179	0	44.65	0.054	K	QCFYEDIAQGTK	C			982.1830.1830.2.dta
982	sp|P06730|IF4E_HUMAN	Eukaryotic translation initiation factor 4E OS=Homo sapiens GN=EIF4E PE=1 SV=2	121	25310	2	2	2	2	11.5	5.79	3076	1	0	1	697.708	1393.4	2	1391.65	1.7515	0	47.63	0.026	K	IAIWTTECENR	E			982.1875.1875.2.dta
982	sp|P06730|IF4E_HUMAN	Eukaryotic translation initiation factor 4E OS=Homo sapiens GN=EIF4E PE=1 SV=2	121	25310	2	2	2	2	11.5	5.79	3287	1	0	1	752.574	1503.13	2	1502.77	0.3599	0	73.77	5.9e-05	K	IVIGYQSHADTATK	S			982.1495.1495.2.dta
982	sp|Q92820|GGH_HUMAN	Gamma-glutamyl hydrolase OS=Homo sapiens GN=GGH PE=1 SV=2	118	36340	2	2	2	2	7.2	6.67	2916	1	0	1	659.658	1317.3	2	1316.63	0.6686	0	54.37	0.0064	K	IEFISTMEGYK	Y			982.2078.2078.2.dta
982	sp|Q92820|GGH_HUMAN	Gamma-glutamyl hydrolase OS=Homo sapiens GN=GGH PE=1 SV=2	118	36340	2	2	2	2	7.2	6.67	3008	1	0	1	678.873	1355.73	2	1355.67	0.0587	0	63.13	0.0006	K	FFNVLTTNTDGK	I			982.2022.2022.2.dta
982	sp|P06313|KV403_HUMAN	Ig kappa chain V-IV region JI OS=Homo sapiens PE=4 SV=1	103	14737	2	2	2	2	15.8	6.15	2485	1	0	0	562.366	1122.72	2	1121.62	1.0943	0	44.7	0.039	K	LLIYWASTR	E			982.2176.2176.2.dta
982	sp|P06313|KV403_HUMAN	Ig kappa chain V-IV region JI OS=Homo sapiens PE=4 SV=1	103	14737	2	2	2	2	15.8	6.15	2908	1	0	1	657.683	1313.35	2	1312.63	0.726	0	58.46	0.002	K	SSQSVLYSSNNK	N			982.1396.1396.2.dta
1063	sp|P04792|HSPB1_HUMAN	Heat shock protein beta-1 OS=Homo sapiens GN=HSPB1 PE=1 SV=2	738	22826	18	11	15	9	66.8	5.98	2029	1	0	1	917.484	916.477	1	916.487	-0.0098	0	40.52	0.12	K	DGVVEITGK	H			1063.1558.1558.1.dta
1063	sp|P04792|HSPB1_HUMAN	Heat shock protein beta-1 OS=Homo sapiens GN=HSPB1 PE=1 SV=2	738	22826	18	11	15	9	66.8	5.98	2066	1	0	1	941.544	940.537	1	940.498	0.039	0	32.53	0.54	R	AQLGGPEAAK	S			1063.1262.1262.1.dta
1063	sp|P04792|HSPB1_HUMAN	Heat shock protein beta-1 OS=Homo sapiens GN=HSPB1 PE=1 SV=2	738	22826	18	11	15	9	66.8	5.98	2068	1	0	1	472.117	942.22	2	940.463	1.7569	1	40.36	0.13	R	HTADRWR	V			1063.1122.1122.2.dta
1063	sp|P04792|HSPB1_HUMAN	Heat shock protein beta-1 OS=Homo sapiens GN=HSPB1 PE=1 SV=2	738	22826	18	11	15	9	66.8	5.98	2095	1	0	1	481.519	961.023	2	960.445	0.5773	0	31.23	1.2	R	GPSWDPFR	D			1063.2099.2099.2.dta
1063	sp|P04792|HSPB1_HUMAN	Heat shock protein beta-1 OS=Homo sapiens GN=HSPB1 PE=1 SV=2	738	22826	18	11	15	9	66.8	5.98	2397	1	0	1	544.116	1086.22	2	1086.47	-0.2562	0	35.22	0.51	R	QDEHGYISR	C	Gln->pyro-Glu (N-term Q)	1.000000000.0	1063.1366.1366.2.dta
1063	sp|P04792|HSPB1_HUMAN	Heat shock protein beta-1 OS=Homo sapiens GN=HSPB1 PE=1 SV=2	738	22826	18	11	15	9	66.8	5.98	2422	1	0	1	553.095	1104.17	2	1103.5	0.6753	0	36.28	0.41	R	QDEHGYISR	C			1063.1410.1410.2.dta
1063	sp|P04792|HSPB1_HUMAN	Heat shock protein beta-1 OS=Homo sapiens GN=HSPB1 PE=1 SV=2	738	22826	18	11	15	9	66.8	5.98	2503	1	0	1	1146.58	1145.58	1	1145.63	-0.0525	1	46.01	0.03	K	TKDGVVEITGK	H			1063.1395.1395.1.dta
1063	sp|P04792|HSPB1_HUMAN	Heat shock protein beta-1 OS=Homo sapiens GN=HSPB1 PE=1 SV=2	738	22826	18	11	15	9	66.8	5.98	2505	1	0	1	574.097	1146.18	2	1145.63	0.5506	1	56.5	0.0034	K	TKDGVVEITGK	H			1063.1402.1402.2.dta
1063	sp|P04792|HSPB1_HUMAN	Heat shock protein beta-1 OS=Homo sapiens GN=HSPB1 PE=1 SV=2	738	22826	18	11	15	9	66.8	5.98	2540	1	0	1	583.113	1164.21	2	1162.61	1.5984	0	54.91	0.0049	R	LFDQAFGLPR	L			1063.2342.2342.2.dta
1063	sp|P04792|HSPB1_HUMAN	Heat shock protein beta-1 OS=Homo sapiens GN=HSPB1 PE=1 SV=2	738	22826	18	11	15	9	66.8	5.98	2541	1	0	1	583.201	1164.39	2	1162.61	1.7744	0	58.84	0.0018	R	LFDQAFGLPR	L			1063.2150.2150.2.dta
1063	sp|P04792|HSPB1_HUMAN	Heat shock protein beta-1 OS=Homo sapiens GN=HSPB1 PE=1 SV=2	738	22826	18	11	15	9	66.8	5.98	3233	1	0	1	735.172	1468.33	2	1467.73	0.5981	1	64.11	0.00053	K	DGVVEITGKHEER	Q			1063.1351.1351.2.dta
1063	sp|P04792|HSPB1_HUMAN	Heat shock protein beta-1 OS=Homo sapiens GN=HSPB1 PE=1 SV=2	738	22826	18	11	15	9	66.8	5.98	3533	1	0	1	822.67	1643.33	2	1642.82	0.5097	1	75.33	4.5e-05	R	AQLGGPEAAKSDETAAK	-			1063.1271.1271.2.dta
1063	sp|P04792|HSPB1_HUMAN	Heat shock protein beta-1 OS=Homo sapiens GN=HSPB1 PE=1 SV=2	738	22826	18	11	15	9	66.8	5.98	3538	1	0	1	828.776	1655.54	2	1654.74	0.7919	1	55.38	0.0037	K	HEERQDEHGYISR	C			1063.1150.1150.2.dta
1063	sp|P04792|HSPB1_HUMAN	Heat shock protein beta-1 OS=Homo sapiens GN=HSPB1 PE=1 SV=2	738	22826	18	11	15	9	66.8	5.98	3604	1	0	1	849.768	1697.52	2	1696.87	0.6474	2	56.64	0.0028	K	TKDGVVEITGKHEER	Q			1063.1238.1238.2.dta
1063	sp|P04792|HSPB1_HUMAN	Heat shock protein beta-1 OS=Homo sapiens GN=HSPB1 PE=1 SV=2	738	22826	18	11	15	9	66.8	5.98	3736	1	0	1	892.798	1783.58	2	1782.92	0.6666	0	54.13	0.0049	R	VSLDVNHFAPDELTVK	T			1063.1990.1990.2.dta
1063	sp|P04792|HSPB1_HUMAN	Heat shock protein beta-1 OS=Homo sapiens GN=HSPB1 PE=1 SV=2	738	22826	18	11	15	9	66.8	5.98	3896	1	0	1	634.877	1901.61	3	1901.86	-0.2503	1	30.85	1	R	GPSWDPFRDWYPHSR	L			1063.2174.2174.3.dta
1063	sp|P04792|HSPB1_HUMAN	Heat shock protein beta-1 OS=Homo sapiens GN=HSPB1 PE=1 SV=2	738	22826	18	11	15	9	66.8	5.98	3900	1	0	1	953.636	1905.26	2	1904.98	0.2735	0	56.84	0.0028	K	LATQSNEITIPVTFESR	A			1063.2078.2078.2.dta
1063	sp|P04792|HSPB1_HUMAN	Heat shock protein beta-1 OS=Homo sapiens GN=HSPB1 PE=1 SV=2	738	22826	18	11	15	9	66.8	5.98	4374	1	0	1	1082.02	3243.04	3	3241.64	1.3984	1	58.89	0.0011	R	KYTLPPGVDPTQVSSSLSPEGTLTVEAPMPK	L	Oxidation (M)	0.0000000000000000000000000000200.0	1063.2048.2048.3.dta
1063	tr|Q0KKI6|Q0KKI6_HUMAN	Immunoblobulin light chain (Fragment) OS=Homo sapiens PE=1 SV=1	310	24300	5	3	5	3	32	8.29	2869	1	1	1	652.626	1303.24	2	1302.61	0.6286	0	65.96	0.00036	R	FSGSGSGTDFTLK	I			1063.1774.1774.2.dta
1063	tr|Q0KKI6|Q0KKI6_HUMAN	Immunoblobulin light chain (Fragment) OS=Homo sapiens PE=1 SV=1	310	24300	5	3	5	3	32	8.29	3865	1	1	1	938.736	1875.46	2	1874.92	0.5372	0	73.01	5.7e-05	K	VYACEVTHQGLSSPVTK	S			1063.1574.1574.2.dta
1063	tr|Q0KKI6|Q0KKI6_HUMAN	Immunoblobulin light chain (Fragment) OS=Homo sapiens PE=1 SV=1	310	24300	5	3	5	3	32	8.29	3948	1	1	0	973.84	1945.66	2	1945.02	0.6452	0	31.49	0.99	R	TVAAPSVFIFPPSDEQLK	S			1063.2307.2307.2.dta
1063	tr|Q0KKI6|Q0KKI6_HUMAN	Immunoblobulin light chain (Fragment) OS=Homo sapiens PE=1 SV=1	310	24300	5	3	5	3	32	8.29	4115	1	1	1	1068.76	2135.51	2	2134.96	0.544	0	99.44	1.3e-07	K	VDNALQSGNSQESVTEQDSK	D			1063.1418.1418.2.dta
1063	tr|Q0KKI6|Q0KKI6_HUMAN	Immunoblobulin light chain (Fragment) OS=Homo sapiens PE=1 SV=1	310	24300	5	3	5	3	32	8.29	4118	1	1	1	714.676	2141.01	3	2140.07	0.932	1	40.38	0.079	K	HKVYACEVTHQGLSSPVTK	S			1063.1392.1392.3.dta
1063	sp|O75489|NDUS3_HUMAN	NADH dehydrogenase [ubiquinone] iron-sulfur protein 3, mitochondrial OS=Homo sapiens GN=NDUFS3 PE=1 SV=1	290	30337	5	5	4	4	22	6.99	3274	1	1	1	744.177	1486.34	2	1485.78	0.5559	0	69.71	0.00017	R	VVAEPVELAQEFR	K			1063.2126.2126.2.dta
1063	sp|O75489|NDUS3_HUMAN	NADH dehydrogenase [ubiquinone] iron-sulfur protein 3, mitochondrial OS=Homo sapiens GN=NDUFS3 PE=1 SV=1	290	30337	5	5	4	4	22	6.99	3399	1	1	1	776.711	1551.41	2	1550.75	0.6561	0	76	3.6e-05	R	ILTDYGFEGHPFR	K			1063.1946.1946.2.dta
1063	sp|O75489|NDUS3_HUMAN	NADH dehydrogenase [ubiquinone] iron-sulfur protein 3, mitochondrial OS=Homo sapiens GN=NDUFS3 PE=1 SV=1	290	30337	5	5	4	4	22	6.99	3400	1	1	1	518.409	1552.21	3	1550.75	1.454	0	53.78	0.0058	R	ILTDYGFEGHPFR	K			1063.1962.1962.3.dta
1063	sp|O75489|NDUS3_HUMAN	NADH dehydrogenase [ubiquinone] iron-sulfur protein 3, mitochondrial OS=Homo sapiens GN=NDUFS3 PE=1 SV=1	290	30337	5	5	4	4	22	6.99	3555	1	1	1	833.266	1664.52	2	1663.88	0.6358	0	60.45	0.0013	K	QLSAFGEYVAEILPK	Y			1063.2510.2510.2.dta
1063	sp|O75489|NDUS3_HUMAN	NADH dehydrogenase [ubiquinone] iron-sulfur protein 3, mitochondrial OS=Homo sapiens GN=NDUFS3 PE=1 SV=1	290	30337	5	5	4	4	22	6.99	3892	1	1	1	950.712	1899.41	2	1898.95	0.4585	0	84.25	4.9e-06	K	TYTDELTPIESAVSVFK	A			1063.2438.2438.2.dta
1063	sp|P02743|SAMP_HUMAN	Serum amyloid P-component OS=Homo sapiens GN=APCS PE=1 SV=2	267	25485	6	1	6	1	30.9	6.1	2166	1	0	1	993.428	992.421	1	992.518	-0.0971	0	30.97	0.88	R	DNELLVYK	E			1063.1834.1834.1.dta
1063	sp|P02743|SAMP_HUMAN	Serum amyloid P-component OS=Homo sapiens GN=APCS PE=1 SV=2	267	25485	6	1	6	1	30.9	6.1	2510	1	0	1	1149.5	1148.49	1	1148.55	-0.0595	0	36.3	0.25	R	QGYFVEAQPK	I	Gln->pyro-Glu (N-term Q)	1.0000000000.0	1063.1944.1944.1.dta
1063	sp|P02743|SAMP_HUMAN	Serum amyloid P-component OS=Homo sapiens GN=APCS PE=1 SV=2	267	25485	6	1	6	1	30.9	6.1	2833	1	0	1	644.247	1286.48	2	1285.78	0.7	0	30.64	1.1	R	GYVIIKPLVWV	-			1063.2467.2467.2.dta
1063	sp|P02743|SAMP_HUMAN	Serum amyloid P-component OS=Homo sapiens GN=APCS PE=1 SV=2	267	25485	6	1	6	1	30.9	6.1	3113	1	0	1	704.434	1406.85	2	1405.66	1.1902	0	40.66	0.088	R	AYSLFSYNTQGR	D			1063.2034.2034.2.dta
1063	sp|P02743|SAMP_HUMAN	Serum amyloid P-component OS=Homo sapiens GN=APCS PE=1 SV=2	267	25485	6	1	6	1	30.9	6.1	3183	1	0	1	721.863	1441.71	2	1440.74	0.9747	1	34.84	0.34	K	ERVGEYSLYIGR	H			1063.1840.1840.2.dta
1063	sp|P02743|SAMP_HUMAN	Serum amyloid P-component OS=Homo sapiens GN=APCS PE=1 SV=2	267	25485	6	1	6	1	30.9	6.1	3779	1	0	1	906.693	1811.37	2	1810.88	0.4869	1	93.98	4.6e-07	K	IVLGQEQDSYGGKFDR	S			1063.1686.1686.2.dta
1063	sp|P60174|TPIS_HUMAN	Triosephosphate isomerase OS=Homo sapiens GN=TPI1 PE=1 SV=3	180	31057	3	2	3	2	14	5.65	2701	1	0	1	618.415	1234.82	2	1233.59	1.2209	0	68.69	0.00017	K	SNVSDAVAQSTR	I			1063.1426.1426.2.dta
1063	sp|P60174|TPIS_HUMAN	Triosephosphate isomerase OS=Homo sapiens GN=TPI1 PE=1 SV=3	180	31057	3	2	3	2	14	5.65	3225	1	0	1	733.725	1465.44	2	1465.72	-0.2803	0	39.39	0.15	K	TATPQQAQEVHEK	L			1063.1163.1163.2.dta
1063	sp|P60174|TPIS_HUMAN	Triosephosphate isomerase OS=Homo sapiens GN=TPI1 PE=1 SV=3	180	31057	3	2	3	2	14	5.65	3471	1	0	1	802.381	1602.75	2	1601.88	0.8661	0	72.13	6.6e-05	K	VVLAYEPVWAIGTGK	T			1063.2287.2287.2.dta
1063	sp|P31947|1433S_HUMAN	14-3-3 protein sigma OS=Homo sapiens GN=SFN PE=1 SV=1	179	27871	3	3	3	3	13.3	4.68	2580	1	0	1	591.543	1181.07	2	1180.56	0.5097	0	79.35	1.6e-05	R	YLAEVATGDDK	K			1063.1538.1538.2.dta
1063	sp|P31947|1433S_HUMAN	14-3-3 protein sigma OS=Homo sapiens GN=SFN PE=1 SV=1	179	27871	3	3	3	3	13.3	4.68	2626	1	0	1	603.611	1205.21	2	1204.65	0.5583	0	52.43	0.0081	K	DSTLIMQLLR	D	Oxidation (M)	0.0000020000.0	1063.2370.2370.2.dta
1063	sp|P31947|1433S_HUMAN	14-3-3 protein sigma OS=Homo sapiens GN=SFN PE=1 SV=1	179	27871	3	3	3	3	13.3	4.68	3073	1	0	1	693.958	1385.9	2	1385.65	0.251	1	52.17	0.0069	R	SAYQEAMDISKK	E	Oxidation (M)	0.000000200000.0	1063.1488.1488.2.dta
1063	sp|P14923|PLAK_HUMAN	Junction plakoglobin OS=Homo sapiens GN=JUP PE=1 SV=3	177	82434	4	2	4	2	6.6	5.75	2198	1	0	1	502.13	1002.25	2	1001.54	0.7063	0	35.24	0.49	K	QEGLESVLK	I			1063.1830.1830.2.dta
1063	sp|P14923|PLAK_HUMAN	Junction plakoglobin OS=Homo sapiens GN=JUP PE=1 SV=3	177	82434	4	2	4	2	6.6	5.75	2399	1	0	1	544.697	1087.38	2	1086.64	0.7359	0	35.76	0.4	R	LNYGIPAIVK	L			1063.2026.2026.2.dta
1063	sp|P14923|PLAK_HUMAN	Junction plakoglobin OS=Homo sapiens GN=JUP PE=1 SV=3	177	82434	4	2	4	2	6.6	5.75	2966	1	0	1	671.201	1340.39	2	1340.72	-0.3319	0	66.94	0.00028	K	LLNDEDPVVVTK	A			1063.1748.1748.2.dta
1063	sp|P14923|PLAK_HUMAN	Junction plakoglobin OS=Homo sapiens GN=JUP PE=1 SV=3	177	82434	4	2	4	2	6.6	5.75	4042	1	0	1	677.4	2029.18	3	2028.03	1.1512	0	43.78	0.037	K	SAIVHLINYQDDAELATR	A			1063.1968.1968.3.dta
1063	sp|Q71U36|TBA1A_HUMAN	Tubulin alpha-1A chain OS=Homo sapiens GN=TUBA1A PE=1 SV=1	164	50788	3	2	3	2	9.3	4.94	2393	1	0	1	543.333	1084.65	2	1084.61	0.039	0	59.09	0.0014	K	EIIDLVLDR	I			1063.2246.2246.2.dta
1063	sp|Q71U36|TBA1A_HUMAN	Tubulin alpha-1A chain OS=Homo sapiens GN=TUBA1A PE=1 SV=1	164	50788	3	2	3	2	9.3	4.94	3611	1	0	1	851.701	1701.39	2	1700.9	0.4883	0	63.53	0.00056	R	AVFVDLEPTVIDEVR	T			1063.2286.2286.2.dta
1063	sp|Q71U36|TBA1A_HUMAN	Tubulin alpha-1A chain OS=Homo sapiens GN=TUBA1A PE=1 SV=1	164	50788	3	2	3	2	9.3	4.94	3799	1	0	1	913.001	1823.99	2	1823.98	0.0097	0	41.56	0.062	K	VGINYQPPTVVPGGDLAK	V			1063.1960.1960.2.dta
1063	sp|P0CG04|LAC1_HUMAN	Ig lambda-1 chain C regions OS=Homo sapiens GN=IGLC1 PE=1 SV=1	164	11512	2	2	2	2	28.3	7.89	3625	1	0	1	857.169	1712.32	2	1710.75	1.5719	0	82.35	7.1e-06	R	SYSCQVTHEGSTVEK	T			1063.1300.1300.2.dta
1063	sp|P0CG04|LAC1_HUMAN	Ig lambda-1 chain C regions OS=Homo sapiens GN=IGLC1 PE=1 SV=1	164	11512	2	2	2	2	28.3	7.89	3676	1	0	1	872.678	1743.34	2	1742.85	0.4903	0	81.48	9.1e-06	K	YAASSYLSLTPEQWK	S			1063.2170.2170.2.dta
1063	sp|P18669|PGAM1_HUMAN	Phosphoglycerate mutase 1 OS=Homo sapiens GN=PGAM1 PE=1 SV=2	158	28900	3	2	3	2	12.6	6.67	2349	1	0	1	530.522	1059.03	2	1058.55	0.479	0	42.02	0.1	R	HYGGLTGLNK	A			1063.1462.1462.2.dta
1063	sp|P18669|PGAM1_HUMAN	Phosphoglycerate mutase 1 OS=Homo sapiens GN=PGAM1 PE=1 SV=2	158	28900	3	2	3	2	12.6	6.67	2516	1	0	1	576.639	1151.26	2	1149.66	1.602	0	49.88	0.016	R	VLIAAHGNSLR	G			1063.1463.1463.2.dta
1063	sp|P18669|PGAM1_HUMAN	Phosphoglycerate mutase 1 OS=Homo sapiens GN=PGAM1 PE=1 SV=2	158	28900	3	2	3	2	12.6	6.67	2889	1	0	1	656.841	1311.67	2	1311.6	0.0711	0	66.31	0.00024	R	HGESAWNLENR	F			1063.1604.1604.2.dta
1063	sp|Q13835|PKP1_HUMAN	Plakophilin-1 OS=Homo sapiens GN=PKP1 PE=1 SV=2	137	84119	2	2	2	2	3.9	9.29	3202	1	0	1	727.401	1452.79	2	1452.73	0.0562	0	54.73	0.0034	K	GLMSSGMSQLIGLK	E	2 Oxidation (M)	0.00200020000000.0	1063.1823.1823.2.dta
1063	sp|Q13835|PKP1_HUMAN	Plakophilin-1 OS=Homo sapiens GN=PKP1 PE=1 SV=2	137	84119	2	2	2	2	3.9	9.29	3351	1	0	1	763.033	1524.05	2	1523.78	0.2712	0	85.03	5.3e-06	R	SPNQNVQQAAAGALR	N			1063.1643.1643.2.dta
1063	sp|P60709|ACTB_HUMAN	Actin, cytoplasmic 1 OS=Homo sapiens GN=ACTB PE=1 SV=1	136	42052	3	2	3	2	9.1	5.29	2477	1	0	0	567.545	1133.07	2	1131.52	1.5552	0	49.57	0.019	R	GYSFTTTAER	E			1063.1634.1634.2.dta
1063	sp|P60709|ACTB_HUMAN	Actin, cytoplasmic 1 OS=Homo sapiens GN=ACTB PE=1 SV=1	136	42052	3	2	3	2	9.1	5.29	2535	1	0	1	581.515	1161.02	2	1160.61	0.4046	0	38.58	0.21	K	EITALAPSTMK	I			1063.1734.1734.2.dta
1063	sp|P60709|ACTB_HUMAN	Actin, cytoplasmic 1 OS=Homo sapiens GN=ACTB PE=1 SV=1	136	42052	3	2	3	2	9.1	5.29	3297	1	0	0	750.673	1499.33	2	1498.67	0.662	0	48.27	0.019	K	QEYDESGPSIVHR	K	Gln->pyro-Glu (N-term Q)	1.0000000000000.0	1063.1662.1662.2.dta
1063	sp|P30040|ERP29_HUMAN	Endoplasmic reticulum resident protein 29 OS=Homo sapiens GN=ERP29 PE=1 SV=4	124	29032	2	2	2	2	9.6	6.77	2478	1	0	1	567.796	1133.58	2	1133.64	-0.0676	0	54.81	0.0043	K	SLNILTAFQK	K			1063.2258.2258.2.dta
1063	sp|P30040|ERP29_HUMAN	Endoplasmic reticulum resident protein 29 OS=Homo sapiens GN=ERP29 PE=1 SV=4	124	29032	2	2	2	2	9.6	6.77	3480	1	0	1	805.157	1608.3	2	1607.75	0.5521	0	71.94	9.6e-05	R	DGDFENPVPYTGAVK	V			1063.1875.1875.2.dta
1063	sp|P68104|EF1A1_HUMAN	Elongation factor 1-alpha 1 OS=Homo sapiens GN=EEF1A1 PE=1 SV=1	104	50451	2	2	2	2	5	9.1	2267	1	0	1	513.632	1025.25	2	1024.6	0.6467	0	59.55	0.0014	K	IGGIGTVPVGR	V			1063.1707.1707.2.dta
1063	sp|P68104|EF1A1_HUMAN	Elongation factor 1-alpha 1 OS=Homo sapiens GN=EEF1A1 PE=1 SV=1	104	50451	2	2	2	2	5	9.1	3105	1	0	1	703.275	1404.53	2	1403.72	0.8151	0	44.57	0.047	K	YYVTIIDAPGHR	D			1063.1835.1835.2.dta
1063	sp|P62805|H4_HUMAN	Histone H4 OS=Homo sapiens GN=HIST1H4A PE=1 SV=2	104	11360	2	2	2	2	23.3	11.36	2925	1	0	1	663.316	1324.62	2	1324.75	-0.1284	0	54.9	0.0038	R	DNIQGITKPAIR	R			1063.1559.1559.2.dta
1063	sp|P62805|H4_HUMAN	Histone H4 OS=Homo sapiens GN=HIST1H4A PE=1 SV=2	104	11360	2	2	2	2	23.3	11.36	2930	1	0	1	664.213	1326.41	2	1325.69	0.7216	0	54.12	0.0064	K	TVTAMDVVYALK	R	Oxidation (M)	0.000020000000.0	1063.2042.2042.2.dta
1063	sp|P09668|CATH_HUMAN	Pro-cathepsin H OS=Homo sapiens GN=CTSH PE=1 SV=4	95	38053	3	3	2	2	9	8.35	3211	1	0	1	730.116	1458.22	2	1457.65	0.568	0	54.35	0.0058	K	GIMGEDTYPYQGK	D			1063.1766.1766.2.dta
1063	sp|P09668|CATH_HUMAN	Pro-cathepsin H OS=Homo sapiens GN=CTSH PE=1 SV=4	95	38053	3	3	2	2	9	8.35	3245	1	0	1	738.054	1474.09	2	1473.64	0.4481	0	47.04	0.031	K	GIMGEDTYPYQGK	D	Oxidation (M)	0.0020000000000.0	1063.1579.1579.2.dta
1063	sp|P09668|CATH_HUMAN	Pro-cathepsin H OS=Homo sapiens GN=CTSH PE=1 SV=4	95	38053	3	3	2	2	9	8.35	3758	1	0	1	600.274	1797.8	3	1796.94	0.8578	1	42.79	0.048	K	TPDKVNHAVLAVGYGEK	N			1063.1551.1551.3.dta
1075	sp|P60174|TPIS_HUMAN	Triosephosphate isomerase OS=Homo sapiens GN=TPI1 PE=1 SV=3	822	31057	20	14	13	10	59.4	5.65	2345	1	0	1	568.628	1135.24	2	1136.56	-1.323	0	33.67	0.77	K	IAVAAQNCYK	V			1075.1398.1398.2.dta
1075	sp|P60174|TPIS_HUMAN	Triosephosphate isomerase OS=Homo sapiens GN=TPI1 PE=1 SV=3	822	31057	20	14	13	10	59.4	5.65	2558	1	0	1	1234.69	1233.68	1	1233.59	0.0878	0	39.15	0.15	K	SNVSDAVAQSTR	I			1075.1410.1410.1.dta
1075	sp|P60174|TPIS_HUMAN	Triosephosphate isomerase OS=Homo sapiens GN=TPI1 PE=1 SV=3	822	31057	20	14	13	10	59.4	5.65	2665	1	0	1	637.85	1273.69	2	1273.67	0.0192	1	52.35	0.0066	K	VIADNVKDWSK	V			1075.1602.1602.2.dta
1075	sp|P60174|TPIS_HUMAN	Triosephosphate isomerase OS=Homo sapiens GN=TPI1 PE=1 SV=3	822	31057	20	14	13	10	59.4	5.65	2785	1	0	1	664.139	1326.26	2	1325.66	0.5989	0	75.84	4.4e-05	R	IIYGGSVTGATCK	E			1075.1642.1642.2.dta
1075	sp|P60174|TPIS_HUMAN	Triosephosphate isomerase OS=Homo sapiens GN=TPI1 PE=1 SV=3	822	31057	20	14	13	10	59.4	5.65	2941	1	0	1	1397.61	1396.6	1	1396.76	-0.1545	0	62.54	0.00061	K	QSLGELIGTLNAAK	V	Gln->pyro-Glu (N-term Q)	1.00000000000000.0	1075.2540.2540.1.dta
1075	sp|P60174|TPIS_HUMAN	Triosephosphate isomerase OS=Homo sapiens GN=TPI1 PE=1 SV=3	822	31057	20	14	13	10	59.4	5.65	2944	1	0	1	700.056	1398.1	2	1396.76	1.3417	0	54.54	0.005	K	QSLGELIGTLNAAK	V	Gln->pyro-Glu (N-term Q)	1.00000000000000.0	1075.2495.2495.2.dta
1075	sp|P60174|TPIS_HUMAN	Triosephosphate isomerase OS=Homo sapiens GN=TPI1 PE=1 SV=3	822	31057	20	14	13	10	59.4	5.65	2991	1	0	1	708.755	1415.5	2	1413.78	1.7131	0	52.61	0.0068	K	QSLGELIGTLNAAK	V			1075.2387.2387.2.dta
1075	sp|P60174|TPIS_HUMAN	Triosephosphate isomerase OS=Homo sapiens GN=TPI1 PE=1 SV=3	822	31057	20	14	13	10	59.4	5.65	3068	1	0	1	730.003	1457.99	2	1457.72	0.2768	0	49.73	0.016	R	HVFGESDELIGQK	V			1075.1698.1698.2.dta
1075	sp|P60174|TPIS_HUMAN	Triosephosphate isomerase OS=Homo sapiens GN=TPI1 PE=1 SV=3	822	31057	20	14	13	10	59.4	5.65	3083	1	0	1	734.25	1466.48	2	1465.72	0.7685	0	42.68	0.067	K	TATPQQAQEVHEK	L			1075.1146.1146.2.dta
1075	sp|P60174|TPIS_HUMAN	Triosephosphate isomerase OS=Homo sapiens GN=TPI1 PE=1 SV=3	822	31057	20	14	13	10	59.4	5.65	3253	1	0	1	772.742	1543.47	2	1541.88	1.5922	1	66.03	0.00033	R	KQSLGELIGTLNAAK	V			1075.2036.2036.2.dta
1075	sp|P60174|TPIS_HUMAN	Triosephosphate isomerase OS=Homo sapiens GN=TPI1 PE=1 SV=3	822	31057	20	14	13	10	59.4	5.65	3331	1	0	1	794.224	1586.43	2	1585.73	0.7031	0	55.8	0.0039	K	DCGATWVVLGHSER	R			1075.1884.1884.2.dta
1075	sp|P60174|TPIS_HUMAN	Triosephosphate isomerase OS=Homo sapiens GN=TPI1 PE=1 SV=3	822	31057	20	14	13	10	59.4	5.65	3333	1	0	1	530.091	1587.25	3	1585.73	1.5201	0	35.74	0.39	K	DCGATWVVLGHSER	R			1075.1890.1890.3.dta
1075	sp|P60174|TPIS_HUMAN	Triosephosphate isomerase OS=Homo sapiens GN=TPI1 PE=1 SV=3	822	31057	20	14	13	10	59.4	5.65	3351	1	0	1	1602.82	1601.81	1	1601.88	-0.071	0	41.86	0.065	K	VVLAYEPVWAIGTGK	T			1075.2308.2308.1.dta
1075	sp|P60174|TPIS_HUMAN	Triosephosphate isomerase OS=Homo sapiens GN=TPI1 PE=1 SV=3	822	31057	20	14	13	10	59.4	5.65	3352	1	0	1	802.169	1602.32	2	1601.88	0.4421	0	87.43	2.5e-06	K	VVLAYEPVWAIGTGK	T			1075.2499.2499.2.dta
1075	sp|P60174|TPIS_HUMAN	Triosephosphate isomerase OS=Homo sapiens GN=TPI1 PE=1 SV=3	822	31057	20	14	13	10	59.4	5.65	3353	1	0	1	802.41	1602.8	2	1601.88	0.9231	0	71.75	7.1e-05	K	VVLAYEPVWAIGTGK	T			1075.2306.2306.2.dta
1075	sp|P60174|TPIS_HUMAN	Triosephosphate isomerase OS=Homo sapiens GN=TPI1 PE=1 SV=3	822	31057	20	14	13	10	59.4	5.65	3393	1	0	1	811.424	1620.83	2	1620.82	0.0155	0	68.07	0.00018	K	VTNGAFTGEISPGMIK	D			1075.1962.1962.2.dta
1075	sp|P60174|TPIS_HUMAN	Triosephosphate isomerase OS=Homo sapiens GN=TPI1 PE=1 SV=3	822	31057	20	14	13	10	59.4	5.65	3424	1	0	1	819.524	1637.03	2	1636.81	0.2198	0	100.9	1e-07	K	VTNGAFTGEISPGMIK	D	Oxidation (M)	0.0000000000000200.0	1075.1823.1823.2.dta
1075	sp|P60174|TPIS_HUMAN	Triosephosphate isomerase OS=Homo sapiens GN=TPI1 PE=1 SV=3	822	31057	20	14	13	10	59.4	5.65	3726	1	0	1	904.723	1807.43	2	1806.97	0.4647	0	97.24	2.4e-07	K	VAHALAEGLGVIACIGEK	L			1075.2166.2166.2.dta
1075	sp|P60174|TPIS_HUMAN	Triosephosphate isomerase OS=Homo sapiens GN=TPI1 PE=1 SV=3	822	31057	20	14	13	10	59.4	5.65	3728	1	0	1	603.654	1807.94	3	1806.97	0.9725	0	31.21	0.76	K	VAHALAEGLGVIACIGEK	L			1075.2263.2263.3.dta
1075	sp|P60174|TPIS_HUMAN	Triosephosphate isomerase OS=Homo sapiens GN=TPI1 PE=1 SV=3	822	31057	20	14	13	10	59.4	5.65	4149	1	0	1	1096.94	2191.86	2	2191.06	0.7975	0	58.36	0.0015	K	VPADTEVVCAPPTAYIDFAR	Q			1075.2186.2186.2.dta
1075	tr|Q0KKI6|Q0KKI6_HUMAN	Immunoblobulin light chain (Fragment) OS=Homo sapiens PE=1 SV=1	583	24300	12	9	10	8	50.7	8.29	1823	1	1	0	435.142	868.27	2	868.35	-0.0801	1	31.72	0.66	K	SFNRGEC	-			1075.1171.1171.2.dta
1075	tr|Q0KKI6|Q0KKI6_HUMAN	Immunoblobulin light chain (Fragment) OS=Homo sapiens PE=1 SV=1	583	24300	12	9	10	8	50.7	8.29	3166	1	1	0	751.908	1501.8	2	1501.75	0.0505	0	75.98	2.5e-05	K	DSTYSLSSTLTLSK	A			1075.1932.1932.2.dta
1075	tr|Q0KKI6|Q0KKI6_HUMAN	Immunoblobulin light chain (Fragment) OS=Homo sapiens PE=1 SV=1	583	24300	12	9	10	8	50.7	8.29	3459	1	1	1	829.711	1657.41	2	1658.83	-1.4186	1	48.21	0.02	R	FSGSGSGTDFTLKISR	V			1075.1960.1960.2.dta
1075	tr|Q0KKI6|Q0KKI6_HUMAN	Immunoblobulin light chain (Fragment) OS=Homo sapiens PE=1 SV=1	583	24300	12	9	10	8	50.7	8.29	3711	1	1	0	899.958	1797.9	2	1796.89	1.0139	0	50.44	0.0081	K	SGTASVVCLLNNFYPR	E			1075.2427.2427.2.dta
1075	tr|Q0KKI6|Q0KKI6_HUMAN	Immunoblobulin light chain (Fragment) OS=Homo sapiens PE=1 SV=1	583	24300	12	9	10	8	50.7	8.29	3831	1	1	0	939.251	1876.49	2	1874.92	1.5682	0	66.02	0.00029	K	VYACEVTHQGLSSPVTK	S			1075.1550.1550.2.dta
1075	tr|Q0KKI6|Q0KKI6_HUMAN	Immunoblobulin light chain (Fragment) OS=Homo sapiens PE=1 SV=1	583	24300	12	9	10	8	50.7	8.29	3915	1	1	0	649.239	1944.69	3	1945.02	-0.326	0	33.99	0.54	R	TVAAPSVFIFPPSDEQLK	S			1075.2271.2271.3.dta
1075	tr|Q0KKI6|Q0KKI6_HUMAN	Immunoblobulin light chain (Fragment) OS=Homo sapiens PE=1 SV=1	583	24300	12	9	10	8	50.7	8.29	3916	1	1	0	973.75	1945.49	2	1945.02	0.4662	0	30.62	1.2	R	TVAAPSVFIFPPSDEQLK	S			1075.2214.2214.2.dta
1075	tr|Q0KKI6|Q0KKI6_HUMAN	Immunoblobulin light chain (Fragment) OS=Homo sapiens PE=1 SV=1	583	24300	12	9	10	8	50.7	8.29	4078	1	1	0	701.623	2101.85	3	2101.12	0.7261	1	56.86	0.002	K	RTVAAPSVFIFPPSDEQLK	S			1075.2106.2106.3.dta
1075	tr|Q0KKI6|Q0KKI6_HUMAN	Immunoblobulin light chain (Fragment) OS=Homo sapiens PE=1 SV=1	583	24300	12	9	10	8	50.7	8.29	4105	1	1	0	713.04	2136.1	3	2134.96	1.1373	0	76.34	2e-05	K	VDNALQSGNSQESVTEQDSK	D			1075.1418.1418.3.dta
1075	tr|Q0KKI6|Q0KKI6_HUMAN	Immunoblobulin light chain (Fragment) OS=Homo sapiens PE=1 SV=1	583	24300	12	9	10	8	50.7	8.29	4106	1	1	0	1069.21	2136.4	2	2134.96	1.436	0	82.25	6.5e-06	K	VDNALQSGNSQESVTEQDSK	D			1075.1406.1406.2.dta
1075	tr|Q0KKI6|Q0KKI6_HUMAN	Immunoblobulin light chain (Fragment) OS=Homo sapiens PE=1 SV=1	583	24300	12	9	10	8	50.7	8.29	4110	1	1	0	714.898	2141.67	3	2140.07	1.5989	1	60.43	0.001	K	HKVYACEVTHQGLSSPVTK	S			1075.1386.1386.3.dta
1075	tr|Q0KKI6|Q0KKI6_HUMAN	Immunoblobulin light chain (Fragment) OS=Homo sapiens PE=1 SV=1	583	24300	12	9	10	8	50.7	8.29	4518	1	1	0	1207.71	3620.11	3	3618.7	1.4091	1	77.38	1.1e-05	K	VDNALQSGNSQESVTEQDSKDSTYSLSSTLTLSK	A			1075.1922.1922.3.dta
1075	tr|Q6P5S8|Q6P5S8_HUMAN	IGK@ protein OS=Homo sapiens GN=IGK@ PE=1 SV=1	573	26042	12	8	10	7	44.1	5.94	1823	1	0	0	435.142	868.27	2	868.35	-0.0801	1	31.72	0.66	K	SFNRGEC	-			1075.1171.1171.2.dta
1075	tr|Q6P5S8|Q6P5S8_HUMAN	IGK@ protein OS=Homo sapiens GN=IGK@ PE=1 SV=1	573	26042	12	8	10	7	44.1	5.94	2003	1	1	0	491.11	980.206	2	978.55	1.6558	0	37.54	0.22	R	LLIYGASSR	A			1075.1750.1750.2.dta
1075	tr|Q6P5S8|Q6P5S8_HUMAN	IGK@ protein OS=Homo sapiens GN=IGK@ PE=1 SV=1	573	26042	12	8	10	7	44.1	5.94	3166	1	0	0	751.908	1501.8	2	1501.75	0.0505	0	75.98	2.5e-05	K	DSTYSLSSTLTLSK	A			1075.1932.1932.2.dta
1075	tr|Q6P5S8|Q6P5S8_HUMAN	IGK@ protein OS=Homo sapiens GN=IGK@ PE=1 SV=1	573	26042	12	8	10	7	44.1	5.94	3711	1	0	0	899.958	1797.9	2	1796.89	1.0139	0	50.44	0.0081	K	SGTASVVCLLNNFYPR	E			1075.2427.2427.2.dta
1075	tr|Q6P5S8|Q6P5S8_HUMAN	IGK@ protein OS=Homo sapiens GN=IGK@ PE=1 SV=1	573	26042	12	8	10	7	44.1	5.94	3831	1	0	0	939.251	1876.49	2	1874.92	1.5682	0	66.02	0.00029	K	VYACEVTHQGLSSPVTK	S			1075.1550.1550.2.dta
1075	tr|Q6P5S8|Q6P5S8_HUMAN	IGK@ protein OS=Homo sapiens GN=IGK@ PE=1 SV=1	573	26042	12	8	10	7	44.1	5.94	3915	1	0	0	649.239	1944.69	3	1945.02	-0.326	0	33.99	0.54	R	TVAAPSVFIFPPSDEQLK	S			1075.2271.2271.3.dta
1075	tr|Q6P5S8|Q6P5S8_HUMAN	IGK@ protein OS=Homo sapiens GN=IGK@ PE=1 SV=1	573	26042	12	8	10	7	44.1	5.94	3916	1	0	0	973.75	1945.49	2	1945.02	0.4662	0	30.62	1.2	R	TVAAPSVFIFPPSDEQLK	S			1075.2214.2214.2.dta
1075	tr|Q6P5S8|Q6P5S8_HUMAN	IGK@ protein OS=Homo sapiens GN=IGK@ PE=1 SV=1	573	26042	12	8	10	7	44.1	5.94	4078	1	0	0	701.623	2101.85	3	2101.12	0.7261	1	56.86	0.002	K	RTVAAPSVFIFPPSDEQLK	S			1075.2106.2106.3.dta
1075	tr|Q6P5S8|Q6P5S8_HUMAN	IGK@ protein OS=Homo sapiens GN=IGK@ PE=1 SV=1	573	26042	12	8	10	7	44.1	5.94	4105	1	0	0	713.04	2136.1	3	2134.96	1.1373	0	76.34	2e-05	K	VDNALQSGNSQESVTEQDSK	D			1075.1418.1418.3.dta
1075	tr|Q6P5S8|Q6P5S8_HUMAN	IGK@ protein OS=Homo sapiens GN=IGK@ PE=1 SV=1	573	26042	12	8	10	7	44.1	5.94	4106	1	0	0	1069.21	2136.4	2	2134.96	1.436	0	82.25	6.5e-06	K	VDNALQSGNSQESVTEQDSK	D			1075.1406.1406.2.dta
1075	tr|Q6P5S8|Q6P5S8_HUMAN	IGK@ protein OS=Homo sapiens GN=IGK@ PE=1 SV=1	573	26042	12	8	10	7	44.1	5.94	4110	1	0	0	714.898	2141.67	3	2140.07	1.5989	1	60.43	0.001	K	HKVYACEVTHQGLSSPVTK	S			1075.1386.1386.3.dta
1075	tr|Q6P5S8|Q6P5S8_HUMAN	IGK@ protein OS=Homo sapiens GN=IGK@ PE=1 SV=1	573	26042	12	8	10	7	44.1	5.94	4518	1	0	0	1207.71	3620.11	3	3618.7	1.4091	1	77.38	1.1e-05	K	VDNALQSGNSQESVTEQDSKDSTYSLSSTLTLSK	A			1075.1922.1922.3.dta
1075	sp|Q99714|HCD2_HUMAN	3-hydroxyacyl-CoA dehydrogenase type-2 OS=Homo sapiens GN=HSD17B10 PE=1 SV=3	363	27134	8	6	5	5	32.2	7.66	2448	1	1	1	593.159	1184.3	2	1183.67	0.6281	0	54.85	0.0049	K	GGIVGMTLPIAR	D			1075.2130.2130.2.dta
1075	sp|Q99714|HCD2_HUMAN	3-hydroxyacyl-CoA dehydrogenase type-2 OS=Homo sapiens GN=HSD17B10 PE=1 SV=3	363	27134	8	6	5	5	32.2	7.66	3095	1	1	1	737.504	1472.99	2	1472.77	0.2281	0	61.28	0.00099	R	VDVAVNCAGIAVASK	T			1075.1754.1754.2.dta
1075	sp|Q99714|HCD2_HUMAN	3-hydroxyacyl-CoA dehydrogenase type-2 OS=Homo sapiens GN=HSD17B10 PE=1 SV=3	363	27134	8	6	5	5	32.2	7.66	3691	1	1	1	893.631	1785.25	2	1784.81	0.4357	0	79.06	1.7e-05	R	LVAGEMGQNEPDQGGQR	G			1075.1446.1446.2.dta
1075	sp|Q99714|HCD2_HUMAN	3-hydroxyacyl-CoA dehydrogenase type-2 OS=Homo sapiens GN=HSD17B10 PE=1 SV=3	363	27134	8	6	5	5	32.2	7.66	3692	1	1	1	596.163	1785.47	3	1784.81	0.6563	0	33.09	0.69	R	LVAGEMGQNEPDQGGQR	G			1075.1451.1451.3.dta
1075	sp|Q99714|HCD2_HUMAN	3-hydroxyacyl-CoA dehydrogenase type-2 OS=Homo sapiens GN=HSD17B10 PE=1 SV=3	363	27134	8	6	5	5	32.2	7.66	3717	1	1	1	901.663	1801.31	2	1800.81	0.5056	0	83.64	5.9e-06	R	LVAGEMGQNEPDQGGQR	G	Oxidation (M)	0.00000200000000000.0	1075.1272.1272.2.dta
1075	sp|Q99714|HCD2_HUMAN	3-hydroxyacyl-CoA dehydrogenase type-2 OS=Homo sapiens GN=HSD17B10 PE=1 SV=3	363	27134	8	6	5	5	32.2	7.66	3735	1	1	1	906.867	1811.72	2	1812.01	-0.2919	0	118.47	1.4e-09	K	GLVAVITGGASGLGLATAER	L			1075.2318.2318.2.dta
1075	sp|Q99714|HCD2_HUMAN	3-hydroxyacyl-CoA dehydrogenase type-2 OS=Homo sapiens GN=HSD17B10 PE=1 SV=3	363	27134	8	6	5	5	32.2	7.66	4060	1	1	1	1043.95	2085.88	2	2084.16	1.7243	0	44.76	0.03	R	VMTIAPGLFGTPLLTSLPEK	V			1075.2515.2515.2.dta
1075	sp|Q99714|HCD2_HUMAN	3-hydroxyacyl-CoA dehydrogenase type-2 OS=Homo sapiens GN=HSD17B10 PE=1 SV=3	363	27134	8	6	5	5	32.2	7.66	4075	1	1	1	701.183	2100.53	3	2100.15	0.3716	0	36.23	0.27	R	VMTIAPGLFGTPLLTSLPEK	V	Oxidation (M)	0.02000000000000000000.0	1075.2446.2446.3.dta
1075	sp|P02768|ALBU_HUMAN	Serum albumin OS=Homo sapiens GN=ALB PE=1 SV=2	264	71317	4	4	4	4	5.9	5.92	2051	1	0	1	500.871	999.728	2	999.596	0.1312	0	57.97	0.0022	K	QTALVELVK	H			1075.1903.1903.2.dta
1075	sp|P02768|ALBU_HUMAN	Serum albumin OS=Homo sapiens GN=ALB PE=1 SV=2	264	71317	4	4	4	4	5.9	5.92	2828	1	0	1	672.032	1342.05	2	1341.63	0.4214	0	80.85	1.2e-05	K	AVMDDFAAFVEK	C			1075.2299.2299.2.dta
1075	sp|P02768|ALBU_HUMAN	Serum albumin OS=Homo sapiens GN=ALB PE=1 SV=2	264	71317	4	4	4	4	5.9	5.92	3188	1	0	1	756.573	1511.13	2	1510.84	0.2963	0	58.78	0.0017	K	VPQVSTPTLVEVSR	N			1075.1868.1868.2.dta
1075	sp|P02768|ALBU_HUMAN	Serum albumin OS=Homo sapiens GN=ALB PE=1 SV=2	264	71317	4	4	4	4	5.9	5.92	3431	1	0	1	820.683	1639.35	2	1638.93	0.4214	1	70.73	0.00012	K	KVPQVSTPTLVEVSR	N			1075.1746.1746.2.dta
1075	sp|P47985|UCRI_HUMAN	Cytochrome b-c1 complex subunit Rieske, mitochondrial OS=Homo sapiens GN=UQCRFS1 PE=1 SV=2	241	29934	5	5	3	3	15.7	8.55	3374	1	1	1	807.869	1613.72	2	1613.83	-0.1032	0	77.67	1.8e-05	K	EIEQEAAVELSQLR	D			1075.2112.2112.2.dta
1075	sp|P47985|UCRI_HUMAN	Cytochrome b-c1 complex subunit Rieske, mitochondrial OS=Homo sapiens GN=UQCRFS1 PE=1 SV=2	241	29934	5	5	3	3	15.7	8.55	4083	1	1	0	1055.82	2109.63	2	2109.08	0.5559	0	109.91	1.2e-08	K	NAVTQFVSSMSASADVLALAK	I			1075.2543.2543.2.dta
1075	sp|P47985|UCRI_HUMAN	Cytochrome b-c1 complex subunit Rieske, mitochondrial OS=Homo sapiens GN=UQCRFS1 PE=1 SV=2	241	29934	5	5	3	3	15.7	8.55	4085	1	1	0	704.363	2110.07	3	2109.08	0.9902	0	56.41	0.0021	K	NAVTQFVSSMSASADVLALAK	I			1075.2544.2544.3.dta
1075	sp|P47985|UCRI_HUMAN	Cytochrome b-c1 complex subunit Rieske, mitochondrial OS=Homo sapiens GN=UQCRFS1 PE=1 SV=2	241	29934	5	5	3	3	15.7	8.55	4095	1	1	0	1063.77	2125.53	2	2125.07	0.4589	0	97.93	1.8e-07	K	NAVTQFVSSMSASADVLALAK	I	Oxidation (M)	0.000000000200000000000.0	1075.2330.2330.2.dta
1075	sp|P47985|UCRI_HUMAN	Cytochrome b-c1 complex subunit Rieske, mitochondrial OS=Homo sapiens GN=UQCRFS1 PE=1 SV=2	241	29934	5	5	3	3	15.7	8.55	4391	1	1	1	864.617	2590.83	3	2590.26	0.5672	1	57.26	0.0025	K	EIEQEAAVELSQLRDPQHDLDR	V			1075.2030.2030.3.dta
1075	tr|S6B2A1|S6B2A1_HUMAN	IgG L chain OS=Homo sapiens PE=2 SV=1	196	20531	5	3	4	3	23.9	5.37	2313	1	1	0	562.205	1122.4	2	1121.62	0.7723	0	55.2	0.0039	K	LLIYWASTR	E			1075.2192.2192.2.dta
1075	tr|S6B2A1|S6B2A1_HUMAN	IgG L chain OS=Homo sapiens PE=2 SV=1	196	20531	5	3	4	3	23.9	5.37	3711	1	0	0	899.958	1797.9	2	1796.89	1.0139	0	50.44	0.0081	K	SGTASVVCLLNNFYPR	E			1075.2427.2427.2.dta
1075	tr|S6B2A1|S6B2A1_HUMAN	IgG L chain OS=Homo sapiens PE=2 SV=1	196	20531	5	3	4	3	23.9	5.37	3915	1	0	0	649.239	1944.69	3	1945.02	-0.326	0	33.99	0.54	R	TVAAPSVFIFPPSDEQLK	S			1075.2271.2271.3.dta
1075	tr|S6B2A1|S6B2A1_HUMAN	IgG L chain OS=Homo sapiens PE=2 SV=1	196	20531	5	3	4	3	23.9	5.37	3916	1	0	0	973.75	1945.49	2	1945.02	0.4662	0	30.62	1.2	R	TVAAPSVFIFPPSDEQLK	S			1075.2214.2214.2.dta
1075	tr|S6B2A1|S6B2A1_HUMAN	IgG L chain OS=Homo sapiens PE=2 SV=1	196	20531	5	3	4	3	23.9	5.37	4078	1	0	0	701.623	2101.85	3	2101.12	0.7261	1	56.86	0.002	K	RTVAAPSVFIFPPSDEQLK	S			1075.2106.2106.3.dta
1075	sp|P0CF74|LAC6_HUMAN	Ig lambda-6 chain C region OS=Homo sapiens GN=IGLC6 PE=4 SV=1	136	11441	2	2	2	2	32.1	6.92	3563	1	1	1	856.668	1711.32	2	1710.75	0.5689	0	76.99	2.6e-05	R	SYSCQVTHEGSTVEK	T			1075.1282.1282.2.dta
1075	sp|P0CF74|LAC6_HUMAN	Ig lambda-6 chain C region OS=Homo sapiens GN=IGLC6 PE=4 SV=1	136	11441	2	2	2	2	32.1	6.92	3960	1	1	1	993.817	1985.62	2	1985.01	0.6083	0	58.74	0.0015	K	AAPSVTLFPPSSEELQANK	A			1075.2008.2008.2.dta
1075	sp|P07996|TSP1_HUMAN	Thrombospondin-1 OS=Homo sapiens GN=THBS1 PE=1 SV=2	132	133291	3	2	3	2	2.3	4.71	1833	1	0	1	437.206	872.397	2	871.513	0.884	0	49.12	0.018	R	GTLLALER	K			1075.1867.1867.2.dta
1075	sp|P07996|TSP1_HUMAN	Thrombospondin-1 OS=Homo sapiens GN=THBS1 PE=1 SV=2	132	133291	3	2	3	2	2.3	4.71	2024	1	0	1	495.492	988.97	2	988.607	0.3627	0	55.04	0.005	K	GFLLLASLR	Q			1075.2415.2415.2.dta
1075	sp|P07996|TSP1_HUMAN	Thrombospondin-1 OS=Homo sapiens GN=THBS1 PE=1 SV=2	132	133291	3	2	3	2	2.3	4.71	2134	1	0	1	516.046	1030.08	2	1029.49	0.5889	0	33.09	0.8	K	GPDPSSPAFR	I			1075.1483.1483.2.dta
1075	sp|P31943|HNRH1_HUMAN	Heterogeneous nuclear ribonucleoprotein H OS=Homo sapiens GN=HNRNPH1 PE=1 SV=4	112	49484	2	2	2	2	8	5.89	3785	1	0	1	922.249	1842.48	2	1840.88	1.5994	0	65.64	0.00033	R	STGEAFVQFASQEIAEK	A			1075.2255.2255.2.dta
1075	sp|P31943|HNRH1_HUMAN	Heterogeneous nuclear ribonucleoprotein H OS=Homo sapiens GN=HNRNPH1 PE=1 SV=4	112	49484	2	2	2	2	8	5.89	4081	1	0	1	703.563	2107.67	3	2105.98	1.6916	0	46.69	0.025	R	EGRPSGEAFVELESEDEVK	L			1075.1872.1872.3.dta
